# Supplementary material for: Leaf-venation-directed cellular alignment for macroscale cardiac constructs with tissue-like functionalities
Source: Nat Commun. 2023 Apr 12;14:2077. doi: 10.1038/s41467-023-37716-1 (PMC10097867; doi:10.1038/s41467-023-37716-1)
Supplement: Supplementary file 11 — Source data [file 41467_2023_37716_MOESM11_ESM.xlsx]

## Sheet: Fig. 1
	Fig.1H
	Bin End	Primary channel		Branch channel
		LVD	Control	LVD	Control
	0	77.7174	24.8252	91.0798	24.3243
	30	19.0217	19.9301	8.92019	19.8198
	45	2.71739	17.1329	0	18.018
	60	0.54348	18.8811	0	15.3153
	75	0	9.09091	0	14.4144
	90	0	10.1399	0	8.10814

## Sheet: Fig.2
	Fig.2D
	Time (hour)	Primary channel				Branch channel
	0	100	100	100	100	100	100	100	100
	6	59.3411	83.6285	64.3716	67.2247	49.9681	71.3604	54.2917	67.3326
	12	33.1863	18.7549	25.7284	17.3869	15.3863	6.1735	7.6766	20.9253
	18	7.0718	14.3859	11.37	15.3438	8.0271	6.3922	7.3867	11.3976
	48	5.2985	10.2859	7.3417	6.8591	2.7741	1.8625	2.7241	3.8497
	Fig. 2E
	Day 0	Day 2
	2.03	41.16
	1.24	34.13
	0.94	33.66
	Fig. 2H
		Primary channel		Branch channel
	Bin End	LVD	Control	LVD	Control
	0	86.9132	18.7913	94.2629	14.4139
	30	10.456	16.6043	5.73711	16.2326
	45	2.50724	17.3741	0	17.2043
	60	0.12348	15.6604	0	17.6632
	75	0	16.3133	0	16.7863
	90	0	15.2566	0	17.6997

## Sheet: Fig.3
	Fig. 3G
		Control					LVD
	Primary channel	1.793	1.75	1.812	1.757	1.74	2.059	1.904	1.962	1.895	2.016
	Branch channel	1.875	1.752	1.747	1.847	1.762	1.911	1.934	2.07	2.072	1.908
	Fig. 3H
	Primary channel	0.731964	0.473688	0.721266	0.480511	0.793834	1.61029	0.992039	0.88877	1.42951	1.08775
	Branch channel	0.228589	0.427402	0.236825	0.247605	0.395732	1.01054	0.855043	1.60654	1.47071	0.860708
	Fig. 3I
		Control			LVD
	KCNJ2	1.17927	0.74472	1.13866	2.12872	1.69469	1.7901
	GJA1	0.915504	1.21747	0.897183	0.649424	1.05421	0.806975
	PDK4	0.828878	1.64608	0.732925	3.06852	4.17045	3.94587
	CPT1B	1.17501	1.03598	0.688564	1.84834	4.22126	3.00377
	PPARGCLA	0.997794	1.23882	0.809007	2.74846	3.41781	4.48333

## Sheet: Fig. 4C,D
	Fig. 4C														Fig. 4D
	LVD, Primary channel							LVD, Branch channel							Control, Primary channel							Control, Branch channel
0	71.26	79.326	67.893	76.04	87.367		0	68.365	68.949	75.396	74.39	72.762		0	66.131	73.735	64.321	71.138	64.577		0	68.78	75.105	77.725	75.63	71.385
0.05	66.74	71.099	65.515	76.273	78.138		0.05	67.93	69.219	75.188	73.656	71.843		0.05	65.924	72.514	64.13	69.279	64.704		0.05	68.637	74.581	77.779	75.147	71.62
0.1	61.868	64.107	62.444	74.248	69.59		0.1	67.825	69.248	74.809	73.097	71.317		0.1	65.724	72.132	63.714	67.323	65.026		0.1	68.611	74.381	77.308	75.032	71.579
0.15	59.041	61.734	60.093	71.817	65.442		0.15	67.521	68.96	74.97	72.994	70.466		0.15	65.758	71.382	63.689	65.76	65.281		0.15	68.322	74.142	77.492	74.609	71.849
0.2	57.369	60.497	58.162	68.852	63.199		0.2	67.288	68.885	75.01	72.872	70.134		0.2	65.733	70.819	69.169	64.787	66.023		0.2	68.32	74.205	77.877	74.517	71.958
0.25	55.936	59.921	57.061	66.755	61.815		0.25	66.796	68.577	74.913	72.764	69.866		0.25	65.594	70.069	69.14	63.679	66.311		0.25	68.534	74.127	77.639	74.814	72.077
0.3	54.995	59.328	56.491	65.398	60.705		0.3	66.9	68.715	74.914	72.718	69.835		0.3	65.669	70.001	65.525	62.936	69.005		0.3	68.778	74.15	77.478	74.42	82.918
0.35	54.421	59.094	56.377	64.273	60.152		0.35	67.019	68.616	74.667	72.522	69.639		0.35	65.727	69.836	63.482	62.312	74.177		0.35	68.682	74.221	77.804	82.427	84.187
0.4	54.063	58.727	56.211	62.986	59.729		0.4	66.375	68.388	74.7	72.28	69.147		0.4	65.991	69.543	62.985	62.121	73.47		0.4	68.437	74.239	77.813	89.969	81.642
0.45	53.786	58.789	56.473	62.033	59.275		0.45	66.517	68.434	74.369	72.304	69.075		0.45	66.136	69.308	63.141	61.605	72.459		0.45	68.527	74.682	77.629	91.903	78.114
0.5	53.493	58.78	56.122	61.185	59.141		0.5	66.719	68.355	75.094	71.998	69.236		0.5	66.279	69.167	62.822	61.365	70.918		0.5	68.485	74.667	77.575	93.42	75.324
0.55	53.362	58.683	55.68	60.653	59.049		0.55	66.668	68.317	75.094	72.224	69.152		0.55	66.241	69.127	62.917	61.466	68.379		0.55	69.199	82.683	77.69	94.518	73.852
0.6	53.348	58.575	55.459	59.812	58.965		0.6	66.622	68.307	74.821	72.122	68.778		0.6	66.437	69.335	62.645	61.196	66.594		0.6	68.828	90.874	77.716	94.615	72.817
0.65	53.198	58.628	55.081	59.63	59.063		0.65	66.304	68.115	74.623	72.119	68.858		0.65	66.31	69.06	62.724	61.364	65.635		0.65	68.93	91.518	77.77	93.893	72.399
0.7	53.111	58.606	55.276	59.137	58.763		0.7	66.301	68.425	74.659	72.366	68.754		0.7	66.231	69.228	62.825	61.171	65.355		0.7	68.605	90.394	77.433	90.421	72.195
0.75	53.283	58.638	55.027	58.988	58.76		0.75	66.416	68.293	74.433	72.525	68.655		0.75	66.501	69.486	62.922	60.948	65.477		0.75	68.56	88.203	77.558	87.218	71.985
0.8	53.292	58.591	54.894	58.773	58.931		0.8	66.283	68.253	74.708	72.243	68.749		0.8	67.213	80.26	62.778	60.857	65.257		0.8	68.715	83.96	77.784	84.702	72.09
0.85	53.182	58.683	54.992	58.623	58.932		0.85	73.702	73.408	78.252	74.621	71.281		0.85	68.886	86.396	62.472	61.122	65.224		0.85	68.97	80.843	77.798	82.6	71.627
0.9	53.199	58.701	55.034	58.229	61.079		0.9	92.589	90.281	95.466	116.774	107.1		0.9	71.65	87.158	62.842	60.969	65.429		0.9	68.706	78.434	77.402	80.801	71.765
0.95	53.127	58.487	55.052	58.227	63.565		0.95	92.204	88.37	92.857	115.141	109.014		0.95	72.828	86.527	62.971	66.898	65.052		0.95	68.916	76.386	77.461	79.373	71.536
1	71.385	81.767	68.552	74.657	92.24		1	87.133	82.483	85.91	103.087	103.745		1	73.413	82.397	62.723	70.038	64.782		1	68.968	75.597	77.53	78.455	71.626
1.05	74.293	87.627	71.011	74.238	96.468		1.05	81.049	75.496	79.546	90.15	93.099		1.05	73.958	78.982	62.804	70.357	64.849		1.05	69.123	74.884	77.631	77.783	71.187
1.1	70.959	78.586	68.277	75.174	87.533		1.1	76.493	71.805	77.099	82.427	84.137		1.1	74.114	76.588	63.266	68.69	64.404		1.1	69.823	75.128	77.501	77.176	71.421
1.15	65.292	68.175	65.117	74.829	75.838		1.15	73.213	70.622	76.189	78.657	79		1.15	73.997	74.466	64.114	66.738	64.481		1.15	85.668	74.672	77.656	76.562	71.651
1.2	60.996	63.089	62.199	73.449	68.79		1.2	71.017	69.927	75.476	76.545	76.118		1.2	73.485	73.303	64.298	65.53	64.399		1.2	88.895	74.758	77.603	76.309	71.551
1.25	58.436	61.349	59.545	70.724	65.032		1.25	69.431	69.238	75.242	74.924	74.095		1.25	73.524	71.954	63.828	64.179	64.789		1.25	88.354	74.695	77.565	75.956	71.587
1.3	56.675	60.33	58.055	68.345	62.863		1.3	68.715	68.91	74.954	73.896	72.858		1.3	73.074	71.595	63.628	63.146	65.554		1.3	85.113	74.466	77.397	75.251	71.494
1.35	55.547	59.773	57.047	66.151	61.744		1.35	67.881	68.707	74.909	73.688	71.528		1.35	72.862	71.383	63.827	62.755	65.561		1.35	79.379	74.136	77.54	75.029	71.971
1.4	54.828	59.065	56.57	64.687	60.476		1.4	67.587	68.643	74.627	72.989	71.143		1.4	72.639	70.777	63.294	62.103	65.324		1.4	75.184	74.661	79.216	74.989	72.44
1.45	54.425	58.945	55.958	63.549	59.889		1.45	67.301	68.144	74.8	73.001	70.598		1.45	71.807	70.2	63.014	61.886	64.649		1.45	72.741	74.517	80.086	74.98	72.56
1.5	68.625	78.806	67.616	71.405	90.614		1.5	66.863	68.543	74.835	72.556	69.925		1.5	71.653	70.129	63.073	61.832	64.6		1.5	71.084	74.363	79.652	74.514	83.459
1.55	72.791	84.638	68.85	75.555	95.111		1.55	66.814	69.322	74.783	72.253	69.798		1.55	71.481	69.822	66.823	61.447	64.793		1.55	70.366	74.582	79.357	74.053	84.003
1.6	70.692	77.459	67.08	76.518	87.403		1.6	66.785	69.549	75.01	72.158	69.583		1.6	71.272	69.466	69.607	61.274	65.082		1.6	70.013	74.34	79.111	74.309	81.776
1.65	65.947	69.745	65.332	77.132	76.355		1.65	66.764	69.326	74.626	72.331	69.608		1.65	71.6	69.428	66.466	61.088	64.867		1.65	69.426	74.786	78.328	74.187	78.328
1.7	61.408	63.435	62.182	75.116	68.643		1.7	66.444	68.653	74.688	72.165	69.077		1.7	71.245	69.171	63.543	61.171	64.726		1.7	69.555	74.441	77.864	86.18	75.101
1.75	58.6	61.404	59.651	71.681	64.702		1.75	66.72	68.579	74.781	72.131	68.976		1.75	70.976	69.116	63.111	61.257	64.727		1.75	69.12	74.132	77.692	90.084	73.596
1.8	56.587	60.009	57.928	69.099	62.536		1.8	66.569	68.256	74.687	72.234	69.197		1.8	71.055	68.984	62.862	60.926	64.641		1.8	68.557	74.614	77.502	92.234	72.644
1.85	65.559	73.062	65.196	72.354	83.895		1.85	66.618	68.123	74.809	71.964	68.836		1.85	71.472	68.932	62.826	61.088	64.626		1.85	68.871	74.315	77.763	93.85	72.371
1.9	73.785	86.197	70.564	77.676	96.899		1.9	66.315	67.98	74.427	71.706	68.749		1.9	71.419	68.983	63.017	60.672	64.654		1.9	68.409	74.204	77.831	94.156	72.197
1.95	71.141	78.224	67.884	77.667	89.027		1.95	66.417	67.978	74.509	72.084	68.468		1.95	71.296	68.817	62.489	61.038	64.605		1.95	68.234	74.931	77.329	94.063	71.688
2	65.88	68.922	64.616	78.018	76.588		2	66.488	67.757	74.511	72.04	68.417		2	70.303	69.147	62.854	60.923	64.624		2	68.283	74.973	77.472	92.038	71.917
2.05	61.394	63.101	61.663	75.333	68.777		2.05	66.284	68.175	74.22	72.021	68.734		2.05	69.699	69.016	62.957	60.886	64.411		2.05	68.212	75.851	77.428	88.632	71.796
2.1	58.692	61.386	59.54	71.836	65.045		2.1	87.131	83.681	89.324	100.072	88.435		2.1	68.706	69.107	63.052	60.806	64.499		2.1	68.794	85.512	77.539	85.305	71.544
2.15	56.89	60.321	57.788	69.572	62.89		2.15	92.493	89.52	94.824	116.751	107.904		2.15	67.712	68.991	62.97	60.848	64.672		2.15	68.252	91.399	77.395	83.21	71.851
2.2	55.726	59.591	56.913	67.398	61.307		2.2	89.856	86.158	89.907	109.02	107.584		2.2	67.599	69.006	62.7	63.245	64.719		2.2	68.377	91.435	77.546	81.359	71.955
2.25	55.085	59.211	56.619	65.704	60.584		2.25	83.728	79.046	82.047	94.735	99.066		2.25	66.866	68.958	62.83	70.378	64.401		2.25	68.27	90.309	77.54	79.867	71.569
2.3	54.35	59.03	56.266	65.039	59.827		2.3	78.406	73.301	77.642	84.859	88.692		2.3	66.558	68.941	63.144	70.914	64.292		2.3	68.47	87.293	77.565	78.927	71.792
2.35	65.841	74.68	65.175	70.069	86.45		2.35	74.777	71.109	76.322	79.787	81.645		2.35	66.774	69.153	70.273	69.853	64.213		2.35	68.601	83.438	77.566	77.958	72.028
2.4	73.956	87.236	70.704	75.967	98.102		2.4	71.962	70.144	75.826	77.052	77.505		2.4	66.451	69.133	68.002	67.478	64.352		2.4	68.676	80.676	77.427	77.165	71.628
2.45	70.911	78.348	67.776	76.463	88.212		2.45	69.994	69.449	75.311	75.338	75.066		2.45	66.418	69.09	65.604	65.782	64.267		2.45	68.668	78.528	77.802	76.623	71.58
2.5	65.807	68.493	64.833	77.53	75.804		2.5	69.265	69.493	75.038	74.359	73.514		2.5	66.014	69.279	64.274	64.309	63.849		2.5	68.506	76.396	77.51	76.055	71.428
2.55	61.107	62.879	61.731	75.211	68.28		2.55	68.169	69.162	74.866	73.613	72.017		2.55	66.113	69.595	63.939	63.544	64.476		2.55	68.679	75.575	77.218	75.879	71.534
2.6	58.514	61.213	59.401	71.831	64.653		2.6	67.698	68.94	74.469	73.158	71.317		2.6	65.972	69.549	63.413	62.773	64.802		2.6	68.145	75.077	77.368	75.509	71.403
2.65	56.838	60.111	57.606	69.174	62.774		2.65	67.31	68.798	74.719	72.597	70.673		2.65	65.788	69.513	62.917	62.35	64.506		2.65	68.539	74.508	77.566	75.177	71.528
2.7	55.773	59.421	56.832	67.452	61.719		2.7	67.104	68.411	74.732	72.406	70.249		2.7	66.122	69.549	63.077	62.132	64.481		2.7	69.038	74.577	79.043	74.95	71.418
2.75	55.009	59.149	56.508	65.838	60.621		2.75	66.918	68.37	74.502	72.283	70.054		2.75	65.955	69.362	62.889	61.589	64.658		2.75	68.817	74.473	80.066	74.698	71.266
2.8	54.654	59.039	56.234	64.442	59.939		2.8	66.79	68.256	74.623	72.1	69.767		2.8	66.326	69.833	62.755	61.437	64.715		2.8	68.662	74.635	79.748	74.624	71.427
2.85	54.101	58.764	56.18	63.548	59.607		2.85	66.559	68.111	74.467	71.854	69.37		2.85	66.184	69.789	62.865	61.105	64.869		2.85	68.745	74.586	79.257	74.434	71.42
2.9	53.84	58.446	55.733	62.687	59.173		2.9	66.466	68.116	74.581	71.827	69.327		2.9	66.328	69.523	62.738	60.95	64.714		2.9	68.855	74.344	78.921	74.467	71.222
2.95	53.743	58.415	55.77	61.891	58.928		2.95	66.391	67.933	74.513	71.783	69.296		2.95	66.302	69.867	62.878	61.139	64.546		2.95	69.261	74.043	78.13	74.412	71.524
3	61.054	68.249	61.497	64.995	77.491		3	66.421	67.974	74.477	71.773	68.765		3	66.224	70.282	62.752	60.978	64.734		3	83.533	73.681	77.795	85.489	71.412
3.05	74.143	88.548	71.392	74.868	98.909		3.05	86.796	83.438	88.825	97.84	87.803		3.05	66.086	70.177	63.144	60.912	64.773		3.05	88.072	73.92	77.683	89.834	71.286
3.1	71.701	80.687	68.667	75.285	91.914		3.1	91.477	89.212	94.421	115.488	107.123		3.1	66.386	70.388	62.861	61.038	64.846		3.1	88.787	74.365	77.16	91.84	71.213
3.15	66.989	70.504	65.568	76.697	78.642		3.15	89.479	85.494	89.027	107.774	106.228		3.15	66.777	70.441	63.012	61.056	64.663		3.15	85.22	74.162	77.559	93.534	71.39
3.2	61.775	63.683	62.578	75.542	69.893		3.2	83.24	78.577	81.572	94.527	98.716		3.2	66.554	70.368	62.736	60.699	64.485		3.2	80.149	74.4	77.714	93.725	71.427
3.25	58.985	61.677	59.931	72.097	65.368		3.25	77.715	72.986	77.588	84.54	88.07		3.25	66.722	69.932	62.918	60.897	64.747		3.25	75.884	86.559	77.355	93.873	71.407
3.3	57.018	60.161	58.098	69.245	62.838		3.3	74.107	70.875	76.251	79.766	81.121		3.3	76.092	79.075	62.91	60.616	64.6		3.3	72.685	91.351	77.428	92.662	71.62
3.35	55.999	59.6	57.006	67.408	61.512		3.35	80.836	76.659	81.729	83.353	80.438		3.35	76.65	86.51	63.066	68.534	64.287		3.35	71.123	90.954	77.422	88.859	71.341
3.4	55.241	59.185	56.406	66.245	60.816		3.4	91.205	88.947	93.982	112.502	106.617		3.4	77.344	87.153	62.91	71.017	64.388		3.4	70.191	89.668	77.332	85.692	71.613
3.45	54.457	58.898	55.787	64.889	60.171		3.45	88.913	85.757	89.257	107.124	106.781		3.45	75.99	87.034	62.883	70.578	64.301		3.45	69.757	86.438	77.452	83.359	71.218
3.5	54.005	58.658	55.452	63.419	59.555		3.5	84.354	80.217	83.147	96.454	101.073		3.5	75.585	84.846	63.134	69.016	64.142		3.5	69.395	82.598	77.694	81.478	71.487
3.55	54.089	58.402	55.591	62.19	59.02		3.55	78.041	74.087	77.945	85.413	90.526		3.55	75.543	80.352	66.797	66.567	64.188		3.55	69.172	79.58	77.397	79.978	71.45
3.6	53.635	58.324	55.583	61.421	58.807		3.6	73.938	71.055	76.326	79.838	82.296		3.6	74.937	77.328	69.427	65.313	64.285		3.6	68.651	77.419	77.391	78.967	71.334
3.65	53.521	58.45	55.494	60.868	58.723		3.65	71.596	70.06	75.607	77.246	77.948		3.65	74.752	75.144	66.258	64.011	64.01		3.65	68.779	76.266	77.272	77.89	71.379
3.7	53.348	58.496	55.293	60.35	58.765		3.7	70.06	69.615	75.3	75.604	75.567		3.7	74.174	73.622	63.995	63.114	64.06		3.7	68.441	75.66	77.651	77.009	71.364
3.75	53.226	58.19	55.407	59.947	58.758		3.75	68.954	69.728	75.182	74.113	73.372		3.75	73.818	72.555	64.456	62.633	64.103		3.75	68.188	75.068	77.423	76.545	71.335
3.8	53.132	58.201	55.749	59.449	58.472		3.8	68.354	69.526	74.985	73.779	72.391		3.8	73.35	71.612	64.041	62.582	64.156		3.8	68.634	74.912	77.445	75.685	71.261
3.85	52.909	58.236	55.503	59.053	58.454		3.85	68.074	69.221	75.075	73.566	71.433		3.85	72.799	70.775	63.468	61.68	64.178		3.85	68.79	74.797	77.376	75.698	71.405
3.9	52.839	58.376	55.643	59.136	58.405		3.9	67.823	70.322	74.979	73.172	70.699		3.9	72.459	70.42	63.665	61.712	64.02		3.9	68.52	74.565	77.451	75.404	71.542
3.95	53.063	58.287	55.315	58.884	58.587		3.95	67.332	70.643	74.969	72.929	70.481		3.95	71.841	70.014	63.202	61.45	64.234		3.95	68.296	74.199	77.245	75.104	71.221
4	53.053	58.222	54.911	58.637	58.504		4	67.14	69.688	75.533	72.658	70.069		4	71.717	69.618	62.603	61.025	64.825		4	68.13	74.141	77.477	74.329	71.404
4.05	53.128	58.166	55.192	58.475	58.558		4.05	66.936	68.838	74.927	72.699	69.66		4.05	71.156	69.354	63.124	61.058	64.987		4.05	68.35	74.61	77.207	74.759	71.241
4.1	53.012	58.606	55.181	58.393	58.642		4.1	66.857	68.52	74.91	72.867	69.415		4.1	71.504	69.314	62.836	60.687	68.871		4.1	68.766	74.429	77.388	74.415	71.356
4.15	52.75	58.642	55.057	58.012	58.629		4.15	66.87	68.418	74.595	73.147	69.286		4.15	71.848	68.964	62.822	60.845	73.034		4.15	68.65	74.308	77.18	74.068	71.482
4.2	57.65	62.821	57.508	65.246	66.724		4.2	66.614	68.11	74.415	73.242	69.075		4.2	71.489	68.834	62.819	61.139	72.991		4.2	78.428	74.567	77.337	74.264	71.742
4.25	74.845	89.423	71.888	74.417	98.318		4.25	66.619	68.001	74.892	72.87	69.185		4.25	71.153	68.794	62.869	61.028	72.342		4.25	87.948	74.409	77.462	74.022	71.635
4.3	72.826	84.182	69.487	74.975	96.197		4.3	66.186	68.286	75.454	72.782	68.805		4.3	70.333	68.643	63.012	60.781	71.192		4.3	88.138	74.541	77.455	73.91	71.361
4.35	68.193	73.414	66.716	75.074	83.545		4.35	66.225	67.968	75.408	72.347	68.672		4.35	69.351	68.92	62.729	60.832	68.976		4.35	86.254	74.963	77.375	73.732	71.503
4.4	62.902	64.787	63.417	74.468	72.531		4.4	66.031	67.992	75.108	72.719	68.766		4.4	68.458	68.767	62.909	61.009	66.977		4.4	81.117	75.981	77.3	76.501	71.121
4.45	59.748	62.103	60.953	71.931	66.638		4.45	76.171	74.985	79.456	77.006	73.646		4.45	67.676	69.133	63.077	61.019	65.695		4.45	76.177	83.007	77.305	87.937	70.987
4.5	57.463	60.657	58.625	69.044	63.716		4.5	94.082	90.419	95.595	118.213	109.49		4.5	67.268	68.899	63.203	60.937	65.118		4.5	72.867	90.514	77.153	90.354	70.946
4.55	56.124	59.706	57.416	66.926	61.912		4.55	92.428	87.88	92.043	114.609	110.284		4.55	66.751	68.705	63.107	60.923	64.59		4.55	71.366	90.558	78.358	92.502	71.165
4.6	55.049	59.22	56.609	65.354	60.744		4.6	86.456	81.011	84.338	100.795	102.701		4.6	66.513	68.959	63.128	60.727	64.012		4.6	70.356	89.618	79.755	93.518	71.073
4.65	54.476	58.746	55.981	64.044	59.959		4.65	79.858	74.189	78.301	87.861	91.316		4.65	71.206	70.913	63.044	60.683	64.221		4.65	69.533	87.348	79.535	94.286	71.101
4.7	54.018	58.806	55.612	62.746	59.425		4.7	75.546	71.276	76.559	81.163	82.994		4.7	75.793	85.794	63.121	60.671	64.34		4.7	69.54	83.636	79.19	93.616	71.07
4.75	53.6	58.395	55.475	61.866	59.162		4.75	72.122	70.183	75.898	77.798	77.762		4.75	74.363	86.557	63.255	60.84	64.635		4.75	69.504	80.53	78.753	91.152	70.846
4.8	53.249	58.075	55.237	61.38	58.59		4.8	70.274	69.164	75.276	75.643	75.405		4.8	71.006	87.044	63.295	63.917	64.402		4.8	69.033	78.575	78.304	87.722	70.966
4.85	53.221	58.268	55.162	60.799	58.632		4.85	68.922	68.79	75.16	74.406	73.88		4.85	69.03	85.278	63.335	70.406	64.148		4.85	68.579	76.739	77.618	84.927	70.889
4.9	52.879	58.17	55.006	60.099	58.646		4.9	68.146	68.784	74.738	73.474	72.187		4.9	67.532	81.165	63.27	71.458	64.149		4.9	68.644	75.873	77.741	82.51	71.092
4.95	52.779	58.091	55.136	59.627	58.242		4.95	67.901	68.492	74.655	72.889	71.457		4.95	66.939	77.773	63.187	69.84	64.238		4.95	68.613	75.284	77.346	81.018	70.972
5	52.78	57.877	55.334	59.197	58.442		5	67.237	68.274	74.54	72.577	70.699		5	66.417	75.801	62.89	67.569	64.234		5	68.48	74.899	77.297	79.701	71.089
5.05	52.747	57.826	55.264	58.879	58.134		5.05	66.844	68.518	74.376	72.419	70.504		5.05	66.395	74.276	62.866	65.622	64.23		5.05	68.723	74.624	77.281	78.202	71.157
5.1	52.732	58.013	55.08	58.831	58.21		5.1	66.79	68.322	74.529	72.035	69.703		5.1	66.222	72.963	62.792	64.716	64.181		5.1	68.332	74.422	77.387	77.479	71.22
5.15	52.642	58.111	54.94	58.239	58.072		5.15	66.641	68.448	74.501	71.893	69.739		5.15	65.995	71.539	62.793	63.84	64.173		5.15	68.437	73.957	77.423	76.618	70.904
5.2	52.541	57.911	54.916	58.055	58.192		5.2	66.492	68.79	74.216	71.706	69.09		5.2	66.053	70.82	62.995	63.072	64.362		5.2	68.637	74.408	77.236	76.268	71.04
5.25	52.562	58.098	54.824	57.961	57.941		5.25	66.314	69.085	74.381	71.917	69.421		5.25	66.119	70.429	62.901	62.346	64.918		5.25	68.556	74.408	77.284	75.578	70.861
5.3	53.705	58.604	54.999	61.181	60.606		5.3	66.423	69.075	74.385	71.859	69.229		5.3	66.276	69.855	63.007	62.157	65.238		5.3	68.396	74.053	77.068	75.437	70.86
5.35	73.687	87.278	71.067	74.18	94.862		5.35	66.34	68.49	74.498	72.041	68.8		5.35	66.219	69.62	63.063	61.676	65.62		5.35	68.548	74.06	77.28	75.121	70.85
5.4	72.744	84.402	68.872	74.283	96.116		5.4	66.382	68.207	74.304	72.108	68.789		5.4	66.026	69.485	63.843	61.694	67.688		5.4	68.724	74.198	77.21	74.693	71.023
5.45	69.181	75.162	66.894	74.444	85.574		5.45	66.392	68.286	74.446	72.048	68.611		5.45	66.361	69.222	68.828	61.23	73.545		5.45	68.471	74.466	77.224	74.513	70.713
5.5	63.721	65.794	64.018	74.213	73.818		5.5	66.389	68.134	74.663	72.111	68.372		5.5	66.561	69.065	69.798	61.105	73.171		5.5	69.76	74.207	77.095	74.381	70.656
5.55	60.027	62.201	61.347	71.979	67.625		5.55	65.98	68.138	74.449	71.97	68.408		5.55	66.486	68.912	67.035	61.034	72.562		5.55	70.648	73.983	77.113	74.04	70.706
5.6	57.685	60.759	58.865	69.285	64.073		5.6	66.21	68.14	74.192	71.725	68.383		5.6	66.395	69.377	64.588	60.992	71.474		5.6	81.493	73.669	77.213	74.07	70.75
5.65	56.059	59.781	57.561	67.153	62.106		5.65	66.19	67.904	74.039	71.831	68.494		5.65	66.461	68.988	63.654	60.702	69.331		5.65	88.267	74.012	77.345	74.067	70.699
5.7	55.078	58.877	56.531	65.356	60.723		5.7	66.14	67.872	74.573	72.043	68.52		5.7	66.647	68.971	63.132	60.917	67.219		5.7	88.501	74.358	76.947	73.816	70.985
5.75	54.129	58.674	56.032	63.926	60.156		5.75	66.009	67.996	74.484	72.411	68.371		5.75	66.302	68.852	62.844	60.691	65.81		5.75	85.496	74.049	77.302	73.991	71.003
5.8	53.749	58.513	55.784	62.775	59.508		5.8	66.252	67.809	74.604	72.241	68.7		5.8	66.15	69.328	62.859	60.55	65.247		5.8	80.66	74.336	77.338	73.74	70.901
5.85	53.547	58.204	55.261	61.467	58.928		5.85	66.127	67.976	74.486	71.893	68.345		5.85	65.906	68.967	62.913	60.818	64.994		5.85	76.007	74.239	77.05	73.709	70.697
5.9	53.165	58.163	55.192	60.792	58.806		5.9	66.317	68.333	74.59	71.852	68.317		5.9	65.757	68.936	62.535	60.48	64.881		5.9	72.829	73.856	76.906	73.481	70.806
5.95	53.017	58.181	55.013	60.188	58.39		5.95	90.672	87.184	90.805	101.078	93.948		5.95	65.948	68.958	62.696	60.718	64.785		5.95	71.349	73.891	77.071	73.533	70.877
6	52.905	58.017	55.331	59.535	58.249		6	92.958	89.172	94.03	117.544	109.427		6	66.806	69.115	62.474	60.929	64.622		6	70.374	73.983	77.104	85.059	70.931
6.05	52.733	58.076	55.113	59.467	58.199		6.05	89.882	84.98	89.034	108.59	106.992		6.05	66.484	68.989	62.563	60.516	64.624		6.05	69.628	73.73	77.31	89.579	71.014
6.1	52.678	57.944	54.927	58.928	58.026		6.1	83.519	77.925	81.422	94.447	97.944		6.1	66.273	68.947	62.951	60.798	64.307		6.1	69.115	73.81	76.941	91.686	71.047
6.15	52.691	57.961	54.936	58.507	58.113		6.15	78.188	73.043	77.589	84.399	87.007		6.15	66.271	69.092	62.987	60.861	64.08		6.15	69.084	74.426	77.194	93.194	70.886
6.2	52.621	57.838	54.855	58.268	58.077		6.2	74.316	70.581	76.088	79.472	80.697		6.2	66.324	69.164	62.836	61.083	64.355		6.2	68.657	73.96	76.974	93.736	71.142
6.25	52.681	57.912	54.964	58.354	58.09		6.25	71.48	69.622	75.149	76.779	77.048		6.25	66.269	68.831	62.9	61.072	64.094		6.25	68.727	74.644	80.833	93.65	79.126
6.3	52.614	57.869	55.121	58.021	58.023		6.3	70.114	69.204	75.034	75.399	74.832		6.3	66.285	68.986	63.032	60.732	63.969		6.3	68.268	74.383	84.614	92.521	83.167
6.35	65.648	73.867	64.045	71.465	79.641		6.35	69.034	68.807	74.509	74.206	73.026		6.35	66.291	68.905	62.737	60.831	64.775		6.35	68.274	74.136	86.903	89.269	81.598
6.4	73.385	86.938	69.839	73.317	97.595		6.4	68.108	68.413	74.545	73.307	72.337		6.4	66.512	68.737	62.439	60.903	65.04		6.4	68.42	74.48	89.975	86.007	79.067
6.45	70.857	79.664	67.86	74.806	90.936		6.45	67.778	68.332	74.413	73.003	71.428		6.45	66.462	68.766	62.89	60.893	65.433		6.45	68.455	74.723	92.785	83.53	75.665
6.5	65.971	69.635	65.148	74.386	78.76		6.5	67.322	68.172	74.423	72.433	70.653		6.5	66.671	68.915	63.015	60.864	65.749		6.5	68.784	74.698	93.814	81.427	73.657
6.55	61.163	63.221	62.54	72.96	69.812		6.55	66.933	67.964	74.283	72.006	70.116		6.55	66.332	68.887	63.092	60.542	65.352		6.55	68.387	75.026	94.431	79.667	72.386
6.6	58.633	61.107	59.872	70.366	65.288		6.6	66.663	67.765	74.183	71.638	69.391		6.6	66.279	68.993	63.355	61.047	65.073		6.6	68.07	84.998	93.998	78.758	71.685
6.65	56.61	59.987	57.892	68.137	62.728		6.65	66.194	67.518	74.103	71.811	69.412		6.65	66.657	69.151	62.906	60.727	65.427		6.65	68.466	90.935	93.755	77.876	71.263
6.7	55.454	59.195	57.059	66.165	61.416		6.7	66.315	68.034	73.887	71.607	69.279		6.7	66.634	68.729	62.889	60.887	66.148		6.7	68.001	91.322	93.654	77.089	71.077
6.75	54.559	58.814	56.236	64.415	60.176		6.75	66.454	68.405	74.012	71.744	68.854		6.75	66.605	68.935	62.711	61.027	72.113		6.75	68.121	89.737	93.097	76.241	70.763
6.8	54.078	58.36	55.791	63.033	59.527		6.8	66.433	68.361	74.188	71.574	69.008		6.8	66.453	68.714	62.73	60.803	73.118		6.8	68.31	87.308	92.93	75.651	70.94
6.85	53.529	58.289	55.551	62.074	58.958		6.85	66.078	68.766	74.364	71.498	68.817		6.85	66.518	69.158	62.817	60.929	72.348		6.85	68.232	83.272	92.746	75.374	70.681
6.9	53.284	57.952	55.12	61.257	58.633		6.9	66.404	68.609	74.236	71.529	68.706		6.9	66.417	69.548	62.761	60.777	71.446		6.9	68.31	80.326	92.284	75.112	70.883
6.95	53.093	57.966	55.085	60.433	58.329		6.95	66.203	68.598	74.044	71.477	68.646		6.95	66.319	69.613	63.094	61.014	69.948		6.95	68.19	78.047	92.294	74.489	70.684
7	52.851	58.116	55.307	59.875	58.38		7	66.122	68.021	74.414	71.482	68.548		7	66.35	69.643	63.935	60.832	67.52		7	68.622	76.049	91.698	74.466	70.633
7.05	52.785	57.878	55.199	59.595	58.212		7.05	65.987	67.932	74.635	71.618	68.376		7.05	66.433	70.048	64.046	61.086	66.011		7.05	68.606	75.373	90.274	74.114	70.622
7.1	52.539	57.7	55.133	59.121	57.958		7.1	66.064	67.744	74.028	71.65	68.417		7.1	66.313	70.347	64.043	60.864	65.711		7.1	68.191	75.074	88.513	74.12	70.758
7.15	52.569	57.873	54.883	58.629	57.867		7.15	66.012	67.524	74.236	71.686	68.567		7.15	66.271	70.637	63.42	61.096	64.88		7.15	68.316	74.365	86.677	73.787	70.433
7.2	52.441	57.955	54.61	58.215	57.893		7.2	66.092	68.032	74.038	71.638	68.34		7.2	66.287	83.49	63.466	60.958	64.831		7.2	68.454	74.519	85.543	73.502	70.697
7.25	52.419	57.779	54.822	58.074	57.949		7.25	66.347	67.824	74.178	71.691	68.245		7.25	66.011	86.637	63.047	61.245	64.874		7.25	68.409	73.786	84.732	73.633	70.283
7.3	52.504	57.725	54.781	57.768	57.825		7.3	65.947	67.668	73.922	71.355	68.336		7.3	66.181	87.159	63.014	61.091	64.993		7.3	68.335	73.976	83.605	73.461	70.331
7.35	52.464	58.043	54.716	57.496	57.757		7.35	66.309	67.811	74.214	71.479	68.279		7.35	66.597	86.133	62.991	61.561	65.29		7.35	79.566	73.984	83.085	73.782	70.414
7.4	52.399	58.084	54.885	57.662	57.696		7.4	65.959	67.588	73.966	71.398	68.066		7.4	66.497	82.685	62.943	61.16	64.801		7.4	88.098	73.912	82.585	74.731	70.602
7.45	71.885	82.983	68.812	73.75	91.442		7.45	75.206	74.399	78.821	75.841	72.539		7.45	66.754	79.243	62.821	61.127	64.111		7.45	88.656	73.713	81.845	87.689	70.412
7.5	72.953	85.517	69.312	73.68	96.625		7.5	92.412	89.061	94.757	116.254	106.44		7.5	66.88	76.46	62.806	61.089	63.651		7.5	86.477	73.844	81.41	89.762	70.62
7.55	69.774	76.866	67.13	74.148	87.818		7.55	91.568	87.604	91.801	114.106	108.627		7.55	75.313	79.227	62.843	61.252	63.791		7.55	80.145	73.662	80.816	91.651	70.519
7.6	64.557	67.293	64.492	74.005	75.561		7.6	86.775	81.953	85.06	101.906	103.43		7.6	81.475	86.706	62.877	61.461	64.183		7.6	75.744	73.507	80.397	92.978	70.383
7.65	60.531	62.497	61.719	72.287	68.04		7.65	80.776	75.069	78.999	88.797	92.772		7.65	80.86	86.194	62.77	61.013	64.391		7.65	72.662	73.946	80.029	93.226	70.578
7.7	57.769	60.726	59.171	69.47	64.56		7.7	76.265	71.563	76.502	81.482	83.79		7.7	78.222	86.209	62.862	60.976	64.395		7.7	71.661	73.716	79.698	93.262	70.393
7.75	56.125	59.701	57.516	67.028	62.107		7.75	72.682	70.064	75.627	77.737	78.688		7.75	76.072	83.31	62.681	61.017	64.414		7.75	70.032	73.676	79.299	91.192	70.463
7.8	55.083	58.925	56.448	65.465	60.702		7.8	70.411	69.036	74.96	75.862	75.589		7.8	75.176	78.98	66.297	61.006	64.897		7.8	69.613	73.452	79.254	87.477	70.536
7.85	54.278	58.535	55.982	64.093	59.664		7.85	69.268	68.726	74.523	74.345	73.916		7.85	74.06	76.044	69.167	61.172	65.883		7.85	69.184	73.657	78.947	84.654	70.354
7.9	53.725	58.16	55.689	62.827	59.237		7.9	68.233	68.534	74.407	73.274	72.377		7.9	73.437	74.071	66.24	61.304	66.332		7.9	69.13	73.791	79.514	82.494	70.362
7.95	53.352	57.944	55.249	61.674	58.726		7.95	67.906	68.277	74.327	72.737	71.632		7.95	73.048	73.287	63.652	61.038	70.346		7.95	68.667	74.11	80.906	80.613	70.466
8	53.21	57.92	54.998	60.658	58.403		8	67.405	68.111	74.279	72.366	70.838		8	72.539	72.271	62.985	61.014	73.087		8	68.512	74.262	80.666	79.171	70.516
8.05	52.931	57.966	54.831	60.222	58.043		8.05	66.727	68.149	74.013	72.198	70.282		8.05	72.251	71.486	62.611	60.768	72.42		8.05	68.333	76.623	79.942	77.922	70.542
8.1	52.591	57.794	54.82	59.504	57.954		8.1	66.834	68.051	73.929	71.625	69.71		8.1	72.035	71.113	63.98	60.817	71.762		8.1	68.272	89.536	79.067	77.123	70.338
8.15	52.629	57.689	54.742	59.12	58.005		8.15	66.659	68.042	74.083	71.505	69.579		8.15	71.246	70.569	63.698	60.967	70.177		8.15	68.552	90.617	78.66	76.476	70.522
8.2	52.526	57.888	54.708	58.919	57.783		8.2	66.39	68.244	74.184	71.317	69.31		8.2	71.002	70.055	63.502	60.918	67.837		8.2	68.144	90.116	78.293	75.953	70.621
8.25	52.433	57.607	54.684	58.421	57.746		8.25	66.323	68.037	74.354	71.179	69.117		8.25	71.049	70.246	63.189	61.066	65.998		8.25	68.301	88.267	78.018	75.411	70.53
8.3	52.53	57.948	54.598	58.44	57.668		8.3	66.129	68.015	73.896	71.264	68.99		8.3	70.763	69.659	62.849	61.313	65.141		8.3	68.477	84.898	77.622	74.71	70.331
8.35	52.433	57.898	54.546	58.197	57.697		8.35	66.225	67.715	73.967	71.308	68.638		8.35	70.931	69.468	62.712	60.861	64.798		8.35	68.391	81.452	77.604	74.501	70.585
8.4	52.534	57.948	54.559	57.926	57.798		8.4	66.198	67.83	73.983	71.294	68.585		8.4	70.559	69.232	62.608	61.249	64.287		8.4	68.241	78.348	77.621	74.266	70.566
8.45	52.319	57.781	54.905	57.708	57.763		8.45	87.63	84.253	89.845	98.615	90.346		8.45	69.675	69.258	62.659	61.292	65.003		8.45	68.556	76.679	77.369	74.258	70.402
8.5	58.687	64.445	58.878	65.914	68.659		8.5	91.169	88.811	93.507	114.457	106.465		8.5	68.549	68.796	62.903	61.083	65.081		8.5	68.266	75.901	77.301	74.134	70.614
8.55	73.375	87.305	70.3	73.202	96.967		8.55	88.833	85.212	88.08	106.512	105.665		8.55	67.734	68.882	62.56	60.939	65.276		8.55	67.967	75.174	77.377	73.803	70.658
8.6	71.577	81.873	68.017	73.896	93.316		8.6	82.82	78.173	80.991	93.315	97.806		8.6	67.167	68.724	62.546	60.843	64.619		8.6	68.074	74.461	77.315	73.734	70.627
8.65	67.484	72.381	66.077	74.099	81.746		8.65	77.505	72.859	77.172	83.644	87.494		8.65	66.737	68.572	62.749	60.759	64.257		8.65	68.238	74.267	77.335	73.431	70.418
8.7	62.165	64.221	63.05	73.331	71.188		8.7	73.866	70.367	75.719	78.842	80.417		8.7	66.395	68.681	62.782	60.792	64.035		8.7	67.822	74.054	77.144	73.381	70.509
8.75	59.014	61.464	60.462	71.07	66.028		8.75	71.213	69.518	75.239	76.107	76.824		8.75	66.431	68.497	62.838	60.832	63.905		8.75	67.955	73.944	77.234	73.144	70.553
8.8	56.797	60.081	57.875	68.04	62.807		8.8	69.471	68.944	74.823	74.539	74.368		8.8	66.625	68.852	62.621	60.549	65.037		8.8	68.53	73.504	77.331	73.231	70.668
8.85	55.671	59.163	56.884	66.312	61.283		8.85	68.557	68.566	74.571	73.342	73.118		8.85	66.662	68.71	62.736	61.155	65.002		8.85	67.998	73.762	77.02	73.111	70.438
8.9	54.741	58.609	56.075	64.579	60.148		8.9	67.746	68.214	74.287	73.08	71.735		8.9	75.069	78.253	62.936	61.041	64.836		8.9	67.918	73.639	76.925	85.952	70.451
8.95	54.077	58.346	55.741	63.173	59.532		8.95	67.587	68.219	74.304	72.469	71.105		8.95	74.854	86.949	63.059	61.213	64.759		8.95	67.884	73.716	77.043	89.223	70.282
9	53.515	57.878	55.664	62.023	58.839		9	66.863	68.107	74.185	71.711	70.324		9	72.451	87.448	71.293	61.237	64.632		9	68.288	73.63	76.947	91.635	70.131
9.05	53.304	57.934	55.195	61.085	58.497		9.05	66.705	67.935	74.083	71.808	70.008		9.05	69.629	86.091	69.236	61.136	64.423		9.05	68.412	73.569	76.958	92.821	70.233
9.1	53.024	57.834	55.11	60.389	58.276		9.1	66.622	67.642	73.958	71.509	69.905		9.1	67.588	81.607	65.455	60.931	64.603		9.1	68.199	73.858	76.923	92.933	70.393
9.15	52.716	57.732	54.824	59.826	57.963		9.15	66.5	67.818	74.014	71.566	69.551		9.15	67.088	78.254	63.876	61.406	64.364		9.15	68.272	73.749	76.967	92.764	70.102
9.2	52.718	57.601	55.098	59.298	57.766		9.2	65.958	67.534	73.961	71.358	69.316		9.2	66.278	75.716	63.467	61.086	64.139		9.2	68.087	73.591	76.978	90.646	70.259
9.25	52.559	57.723	55.265	58.988	57.756		9.25	66.06	67.713	74.064	71.264	68.887		9.25	66.112	73.943	62.902	60.87	64.149		9.25	67.983	73.555	76.909	86.938	70.251
9.3	52.368	57.647	54.85	58.588	57.73		9.3	66.323	67.567	73.947	71.087	68.714		9.3	66.07	72.913	62.74	61.05	64.599		9.3	68.098	73.834	76.909	83.981	70.194
9.35	52.489	57.628	54.679	58.294	57.841		9.35	66.134	68.347	74.003	71.102	68.454		9.35	65.962	71.97	62.741	61.237	64.637		9.35	68.005	73.499	76.887	81.911	70.269
9.4	52.245	57.724	54.627	57.907	57.714		9.4	66.186	68.671	74.056	71.058	68.431		9.4	66.101	71.019	62.583	61.757	64.437		9.4	68.515	73.822	79.142	80.279	70.191
9.45	52.296	57.691	54.695	57.798	57.509		9.45	66.069	68.5	73.944	71.131	68.605		9.45	66.006	70.75	62.6	61.704	64.283		9.45	68.382	73.813	79.166	79.123	70.237
9.5	65.807	73.946	64.145	71.356	80.665		9.5	65.943	68.282	74.224	71.14	68.417		9.5	65.801	69.953	62.42	62.309	64.033		9.5	68.139	73.66	78.919	77.681	70.015
9.55	72.889	86.028	69.547	73.327	96.639		9.55	66.04	68.141	73.942	71.376	68.592		9.55	69.105	69.73	62.45	66.519	64.363		9.55	71.166	73.323	78.228	76.843	70.289
9.6	70.691	78.865	67.599	74.282	89.641		9.6	66.175	67.942	73.962	71.57	68.346		9.6	76.266	83.634	62.842	70.263	64.474		9.6	86.678	73.64	77.516	76.205	70.204
9.65	65.861	69.46	65.126	74.208	78.068		9.65	66.128	67.954	74.2	71.794	68.338		9.65	74.195	86.419	62.72	70.832	64.778		9.65	88.368	73.918	77.315	75.63	70.034
9.7	61.136	62.961	62.203	72.891	69.23		9.7	65.972	67.776	74.341	71.603	68.518		9.7	71.501	86.311	62.695	69.074	64.327		9.7	87.646	74.171	76.821	75.228	70.074
9.75	58.36	60.931	59.615	70.185	64.899		9.75	65.734	67.535	74.011	71.532	68.312		9.75	68.855	83.25	62.59	66.97	64.354		9.75	82.749	74.311	76.577	74.521	70.287
9.8	56.382	59.737	57.727	67.658	62.39		9.8	66.1	67.594	73.931	71.658	68.284		9.8	67.884	78.823	62.528	65.453	64.623		9.8	77.632	74.154	76.638	74.381	70.319
9.85	55.351	58.839	56.717	65.549	60.744		9.85	66.002	67.583	73.942	71.935	68.374		9.85	67.27	76.293	62.866	64.403	64.541		9.85	73.948	74.172	76.736	73.986	70.098
9.9	54.512	58.47	55.949	64.028	60.07		9.9	66.625	67.665	74.132	72.216	68.583		9.9	66.795	74.065	63.665	63.274	64.285		9.9	71.682	74.115	76.701	73.966	70.202
9.95	53.821	58.054	55.488	63.123	59.221		9.95	90.363	87.995	93.31	107.846	100.562		9.95	66.837	72.819	63.689	62.726	64.196		9.95	70.409	73.89	76.824	73.521	70.129

## Sheet: Fig. 4E,F,H,I
										Fig. 4H
										Day 2		Day 4
										LVD	Control	LVD	Control
	Fig. 4E									5.265	19.305	6.24	-0.78
		Control			LVD					10.335	30.225	0.195	3.315
	Primary channel	156.072	165.585	147.121	91.425	106.883	89.343			9.36	40.17	4.095	0.78
	Branch channel	149.197	143.656	167.34	93.453	114.546	97.379			9.165	48.945	4.095	-0.78
										10.725	41.535	3.9	-0.585
										9.36	38.805	3.315	-1.56
										9.36	39.78	4.68	2.925
										11.31	47.58	6.825	0.39
	Fig. 4F									10.14	39	3.12	-1.17
		Control			LVD					6.825	39.78	4.095	-2.925
	Primary channel	45	36	57	73	97	80			6.825	38.61	6.24	1.755
	Branch channel	54	46	56	82	70	86			8.97	50.31	7.41	-0.78
										9.36	50.115	6.24	-1.365
										9.945	40.17	4.29	0.39
										11.31	39.585	6.24	3.9
										13.26	39.585	3.12	2.145
	Fig. 4I									11.115	39.585	4.095	0.78
	Day 2	Day 4								9.165	46.8	0.975	-0.39
	44.083	64.189								9.75	46.8	3.12	-0.585
	48.967	54.481								10.725	39.975	6.24	0.195
	39.689	69.867								12.285	41.73	3.12	-0.585
										8.97	47.385	6.825	2.145
										11.31	48.555	4.095	2.34
										12.87	49.14	4.095	0.195
										11.31	47.775	6.435	-0.78
										9.165	39.39	4.68	-0.78
										11.31	39.39	5.46	1.56
										12.87	48.555	4.68	5.07
										11.31	41.535	5.46	3.315
										11.115	38.415	4.095	2.34
										11.31	39.975	7.02	3.9
										11.505	39.39	3.51	3.315
										11.31	48.165	3.12	3.51
										10.14	49.725	4.29	0.78
										11.31	40.95	6.045	-0.585
										12.285	47.385	4.095	3.315
										11.31	39.195	2.535	-0.78
										12.87	36.075	1.56	-0.585
										11.7	38.025	5.655	0.195
										9.165	39.39	5.655	0.585
										12.285	38.415	7.215	0.39
										9.945	46.605	6.045	0.195
										11.31	47.385	7.02	-1.365
										12.48	38.22	4.095	-3.705
										9.165	46.605	7.215	1.755
										9.75	49.725	7.02	-0.78
										10.725	49.725	4.29	-0.78
										11.505	48.36	8.19	-2.145
										10.725	47.385	6.045	-0.78
										11.505	40.365	3.51	0.78
										11.31	46.605	4.875	2.34
										10.335	41.73	7.215	0.39
										11.31	47.19	8.19	0.195
										9.165	47.97	6.045	0.78
										9.75	46.605	5.655	-0.78
										9.165	39	6.825	-0.78
										13.845	38.025	5.265	-0.585
										9.165	47.19	6.045	2.535
										9.165	41.145	4.095	3.315
										15.405	38.025	7.8	3.12
										9.165	47.19	7.215	1.56
										9.165	48.36	7.41	2.73
										9.75	47.97	9.36	-0.39
										11.505	39.585	6.825	-4.68
										11.115	47.97	7.215	-0.78
										9.165	49.53	3.315	2.925
										11.505	48.165	3.12	0.195
										9.75	47.19	4.68	0.195
										8.97	39.78	9.165	0.78
										9.36	47.19	7.995	0.78
										9.165	48.165	4.095	0.78
										14.43	39.585	3.12	1.17
										12.285	46.41	4.875	-1.95
										12.285	46.605	7.215	-0.975
										11.115	47.97	6.24	0.78
										12.285	38.025	7.215	-0.975
										12.48	40.365	7.41	0.195
										15.405	39.78	6.24	-0.39
										10.92	38.805	4.095	-2.145
										11.31	37.83	5.07	-0.78
										11.115	46.215	7.215	0.39
										9.75	41.535	7.02	-0.78
										8.97	39.78	6.24	-1.365
										9.165	37.83	2.925	-1.365
										11.31	35.685	5.655	2.34
										9.555	37.245	5.655	3.51
										12.09	37.83	6.24	-0.78
										11.115	39.585	4.68	-3.9
										10.725	39.195	7.8	-2.925
										11.115	39.975	7.8	0.195
										9.165	38.61	7.995	-0.585
										11.31	38.61	7.605	-0.78
										12.675	35.49	6.24	-0.78
										8.775	36.27	6.24	-0.78
										6.045	46.41	7.8	-1.365
										8.775	38.805	7.215	2.925
										11.505	37.44	6.24	0.195
										11.505	35.49	7.995	1.365
										9.555	36.075	9.36	-0.78
										9.555	39.195	9.36	0.78
										8.97	41.535	9.36	1.755
										9.945	37.635	9.36	2.34
										15.21	37.635	8.19	1.17
										11.115	47.97	7.8	2.925
										9.555	47.97	4.095	-2.925
										7.8	38.805	3.51	-1.365
										11.115	46.41	7.8	2.145
										15.015	47.58	8.19	0.39
										12.285	40.56	8.19	-2.34
										11.505	38.61	7.8	1.755
										9.555	37.44	7.215	2.145
										11.115	47.385	7.02	5.46
										11.115	45.825	3.51	3.315
										12.09	38.61	7.02	0.195
										8.97	38.415	6.045	-2.925
										8.58	37.635	4.29	-0.975
										10.335	38.415	7.215	2.34
										11.115	37.44	7.8	3.315
										9.165	38.415	7.995	3.12
										8.775	39.195	10.335	-0.78
										11.115	47.775	7.41	-0.78
										10.53	39.39	7.215	-0.78
										8.97	37.44	8.19	2.34
										11.31	38.61	6.825	3.315
										8.97	47.385	4.485	3.315
										10.92	45.825	7.215	0.585
										11.31	36.855	7.605	3.315
										11.115	36.66	7.02	2.34
										11.31	36.66	7.02	3.12
										11.115	34.515	5.265	0.975
										10.92	37.245	9.36	0.975
										9.945	45.63	8.58	2.34
										13.65	37.44	2.925	1.755
										12.09	37.05	6.045	2.34
										11.115	37.245	6.825	0.78
										11.115	40.95	6.24	1.17
										11.115	45.825	4.485	0.195
										9.945	37.635	5.85	0.78
										11.115	37.245	7.605	1.755
										11.505	35.1	7.02	-0.585
										10.92	37.05	6.24	-1.365
										12.09	38.805	4.485	-0.78
										16.77	37.635	7.02	-2.925
										15.015	37.245	3.315	-7.02
										11.505	38.415	6.24	-0.39
										8.97	37.245	3.9	2.73
										10.53	36.465	7.605	2.145
										12.09	34.905	7.02	-0.975
										12.09	37.05	7.02	1.755
										8.97	36.465	7.215	0.78
										11.7	35.1	5.265	-2.925
										11.115	34.905	5.85	-2.145
										10.92	35.88	7.605	-0.975
										11.115	36.465	3.315	-1.365
										5.85	37.05	6.825	-0.585
										8.97	37.05	7.8	-0.78
										9.75	34.905	9.165	0.78
										9.75	38.025	7.8	-2.73
										12.285	38.025	4.68	-6.825
										13.26	37.05	5.85	-8.19
										10.92	38.025	5.85	-3.12
										8.775	37.05	6.045	-2.925
										11.895	36.27	3.9	-4.095
										13.455	36.465	3.315	-0.78
										12.09	38.22	4.68	2.34
										14.82	45.825	2.925	0.39
										14.625	39.975	3.315	-2.34
										15.015	37.05	4.875	-1.365
										8.775	37.05	7.02	0
										10.53	39.975	7.995	0.78
										10.92	34.905	9.555	-0.78
										10.335	34.71	7.605	0.78
										12.675	38.025	5.46	-2.925
										8.775	37.245	7.02	-4.485
										7.215	37.05	7.02	-3.705
										8.775	45.24	6.825	-1.365
										10.92	34.905	6.825	-2.925
										8.775	35.88	7.605	0.195
										8.775	46.02	4.095	-0.78
										11.895	37.245	6.825	-0.78
										13.845	36.465	3.315	2.34
										12.48	39	5.265	0.195
										8.775	36.855	3.9	0.78
										8.775	34.71	5.85	0.78
										9.75	36.465	7.02	-0.585
										8.58	34.905	3.9	-0.585
										9.555	37.05	5.655	1.365
										9.36	45.435	11.505	-2.73
										11.895	36.855	7.605	-0.975
										11.895	33.93	4.485	-1.365
										11.895	36.075	6.825	-2.925
										14.04	36.075	7.605	0.39
										10.92	35.685	6.045	-2.925
										10.92	36.075	4.485	-3.9
										8.775	36.465	3.9	-2.925
										13.455	35.685	2.34	-4.29
										10.335	37.635	6.045	0.78
										6.24	36.66	5.07	-2.925
										12.48	39	5.265	-3.9
										10.92	38.025	6.24	-3.12
										10.92	35.88	7.02	-1.56
										8.58	46.995	7.02	3.315
										10.335	37.05	8.58	-2.925
										8.775	35.1	9.36	-1.95
										8.775	32.37	12.285	-1.17
										10.725	34.71	11.7	-0.975
										8.775	39.975	7.8	-3.9
										8.97	37.635	7.605	-2.925
										9.945	33.54	7.995	-2.925
										11.895	37.245	9.165	-3.12
										8.775	36.855	7.995	-2.925
										8.97	36.66	9.165	-4.095
										11.895	45.825	13.065	-4.095
										10.14	46.8	12.09	-0.78
										8.97	44.85	7.8	-2.925
										16.575	35.88	4.875	-3.9
										10.92	31.98	6.63	-3.9
										8.385	36.27	7.02	-2.73
										5.07	37.44	4.485	-2.925
										8.775	34.32	2.145	-2.535
										12.09	36.075	7.8	-4.095
										10.92	35.49	11.31	-3.9
										8.97	36.66	9.165	-2.73
										11.895	37.635	7.8	-2.925
										8.97	45.24	7.02	-2.34
										8.58	37.44	4.485	-1.365
										11.895	38.025	6.045	-3.9
										8.97	34.32	7.02	-0.78
										10.92	35.88	7.02	-4.485
										10.92	31.2	4.875	-2.925
										11.115	36.465	7.02	-0.78
										11.895	39.39	7.02	-1.365
										8.97	44.85	7.02	-0.39
										13.455	37.05	2.34	1.95
										9.555	37.245	7.02	1.17
										11.505	36.27	9.165	2.145
										11.115	31.98	14.43	5.46
										7.8	34.125	9.165	-1.365
										10.14	36.27	7.8	-3.9
										11.7	36.075	7.02	-4.29
										10.725	32.175	8.775	0.78
										10.53	34.125	3.9	-0.39
										10.725	36.075	5.265	-2.73
										12.285	34.125	8.97	-1.56
										8.58	36.27	12.09	-1.17
										8.58	36.465	8.97	-2.73
										7.215	36.27	7.41	-1.56
										10.92	34.71	7.8	-1.365
										10.53	36.27	8.97	-0.78
										8.58	44.655	6.825	-1.365
										7.605	34.125	7.8	-2.535
										8.58	35.295	8.385	2.34
										9.555	37.83	9.36	0.195
										10.53	36.075	11.895	0.78
										10.725	36.27	12.09	1.755
										8.58	38.61	12.87	3.315
										8.58	36.465	11.115	3.12
										7.605	37.245	7.8	2.535
										7.605	35.88	6.825	3.12
										8.58	33.93	7.02	2.925
										11.7	35.1	7.41	-0.78
										11.505	36.855	7.605	-0.78
										10.725	36.075	5.655	-3.705
										16.185	34.32	6.825	0.195
										11.895	35.88	7.02	-0.78
										16.38	36.075	7.02	-1.95
										11.7	35.88	8.97	-0.78
										10.14	36.075	9.165	-1.755
										11.115	37.05	11.895	-0.39
										10.725	36.075	12.87	3.315
										11.895	44.46	11.115	2.145
										10.725	46.02	8.97	3.315
										10.53	37.635	9.165	3.315
										10.725	35.295	9.945	0.195
										14.625	35.49	7.02	0.195
										14.43	44.655	7.02	0.195
										8.775	33.735	5.85	4.095
										13.26	33.735	6.825	4.29
										10.725	36.465	9.165	3.12
										10.335	35.685	6.825	0.195
										9.36	33.735	8.97	3.315
										14.43	35.88	7.02	2.925
										10.725	36.075	10.14	0.195
										10.725	31.2	7.8	0.585
										10.725	33.345	8.97	3.315
										8.58	36.855	5.85	4.095
										10.725	35.88	11.31	0.78
										13.26	35.685	7.215	2.34
										12.285	33.735	3.9	-0.78
										14.43	36.27	9.165	-0.585
										15.99	44.265	10.725	0.195
										8.58	31.395	11.115	3.315
										10.725	31.59	9.165	3.9
										14.625	35.685	7.605	3.9
										11.7	35.88	10.14	1.755
										14.82	35.685	9.945	-0.39
										11.7	46.02	10.14	-0.78
										14.625	45.045	7.605	-0.39
										12.675	35.685	6.825	-0.975
										13.26	35.685	8.97	-0.78
										10.725	36.075	7.995	0.39
										11.115	35.685	7.995	0.39
										9.36	36.66	9.36	0.195
										12.675	45.825	8.97	2.145
										15.99	44.07	12.09	-0.585
										11.505	33.54	11.895	3.315
										11.7	35.685	7.605	-0.585
										14.625	37.83	11.895	-1.365
										14.235	39.39	9.165	0.195
										12.285	35.685	8.385	0.39
										14.235	35.49	7.8	-1.95
										13.455	34.515	11.115	-0.78
										14.625	35.88	9.945	-0.585
										10.53	34.905	9.945	0.195
										10.53	34.125	9.36	2.535
										10.92	33.54	8.97	2.925
										14.625	34.125	6.825	3.12
										10.53	34.32	5.85	3.9
										10.53	35.685	5.85	2.535
										11.7	38.025	8.97	2.535
										9.36	44.85	11.7	3.9
										10.53	44.265	10.53	11.115
										12.09	37.05	10.14	9.555
										9.165	36.66	7.02	5.85
										10.92	36.66	9.165	3.315
										14.625	35.49	11.505	2.145
										12.48	35.49	13.26	3.315
										10.53	36.27	13.65	3.315
										11.505	33.15	12.09	3.9
										13.65	35.49	8.97	5.46
										11.31	35.49	8.775	4.095
										12.48	34.905	6.825	5.46
										12.285	34.905	6.63	3.9
										10.92	34.71	7.215	3.315
										10.92	35.685	9.165	3.315
										10.53	36.66	11.115	3.51
										9.165	34.905	8.775	3.9
										11.505	32.955	5.85	2.925
										13.65	33.345	7.605	1.56
										10.92	34.905	7.215	1.365
										10.53	34.905	6.435	0.78
										15.795	35.685	8.775	0.975
										16.185	35.685	7.215	3.51
										10.92	35.295	5.07	0.195
										14.625	36.27	6.24	1.755
										10.725	35.295	10.92	3.12
										8.385	35.49	13.455	3.315
										8.385	44.07	7.605	-0.78
										15.795	44.07	7.41	-0.78
										10.53	37.83	6.63	-0.78
										10.53	35.295	5.46	3.315
										13.65	36.27	4.29	1.17
										11.505	44.07	7.215	3.315
										8.385	35.685	7.02	3.315
										8.385	35.295	3.51	3.9
										8.58	36.27	11.31	3.12
										10.335	43.68	12.87	0.39
										10.53	43.68	11.895	-0.195
										10.335	38.025	6.63	2.34
										10.725	35.295	10.92	3.315
										10.53	36.465	8.775	2.925
										11.31	36.27	9.75	2.925
										10.53	35.295	8.775	3.315
										10.53	35.1	12.87	3.51
										9.75	36.66	5.46	-3.315
										10.53	36.075	7.605	-1.755
										13.455	35.295	11.7	2.145
										11.7	36.66	8.775	2.34
										8.97	46.605	9.75	2.535
										8.385	43.485	8.775	3.51
										10.53	35.49	6.825	2.34
										11.7	36.66	6.63	2.535
										10.53	45.63	9.75	2.34
										10.53	43.68	12.675	-0.39
										11.505	36.075	8.97	-2.925
										10.725	44.07	7.41	-1.365
										8.19	43.68	12.48	-0.78
										10.335	43.485	6.825	3.12
										10.725	43.875	6.63	2.34
										14.235	37.635	9.75	1.755
										10.335	35.1	11.31	-0.585
										10.725	35.295	7.215	3.315
										10.14	34.905	6.63	3.315
										11.31	43.29	7.41	-3.51
										11.31	37.83	6.63	-0.78
										10.335	45.24	8.58	-0.39
										10.335	47.19	10.335	-0.39
										12.09	38.025	6.63	3.315
										11.31	35.295	7.215	3.315
										11.31	35.295	7.605	3.12
										11.505	33.345	8.775	-1.56
										10.335	36.66	10.53	-1.95
										10.53	38.61	10.92	0.78
										10.335	33.345	11.31	0.195
										8.58	35.1	11.7	2.34
										11.31	35.295	9.75	-0.975
										15.795	35.1	8.775	-2.145
										10.335	37.44	11.31	-1.365
										14.43	36.66	7.215	1.56
										11.895	36.075	11.31	0.195
										10.335	35.1	8.775	-0.975
										11.115	35.88	7.215	2.34
										8.775	32.37	10.92	2.34
										8.385	32.76	12.87	3.315
										10.53	36.465	11.895	-1.755
										11.505	43.095	5.655	-0.78
										10.335	43.875	7.215	2.145
										11.31	43.29	6.63	-0.975
										8.775	43.485	8.775	-0.195
										8.775	35.685	11.895	1.56
										8.775	43.875	8.97	0
										10.335	43.875	9.75	-2.925
										8.775	43.875	7.215	-2.73
										8.385	34.515	7.605	-2.925
										8.775	36.27	8.775	-0.78
										6.63	35.685	7.215	-0.585
										7.995	34.71	4.485	-0.78
										14.625	34.905	6.24	-0.39
										11.505	32.565	8.19	-1.755
										10.335	43.095	6.825	-1.755
										10.335	43.29	6.63	-0.78
										11.505	35.1	9.945	0.195
										10.335	35.685	11.115	-4.485
										8.97	35.685	7.02	-1.365
										8.19	44.655	6.63	-0.39
										10.53	43.29	6.63	-0.78
										9.75	36.075	8.385	2.34
										7.02	35.49	9.75	0.195
										13.26	37.635	12.285	-0.78
										10.335	43.29	11.505	2.34
										9.75	37.635	9.555	0.195
										8.97	34.32	6.63	0.195
										12.87	43.29	6.24	-0.585
										11.895	44.85	9.75	-0.78
										12.87	34.515	6.63	-0.585
										8.775	35.49	6.435	3.315
										10.335	36.27	9.555	-1.17
										8.19	43.875	11.7	-2.925
										11.505	35.49	11.115	1.365
										14.235	34.515	10.725	0.195
										12.87	34.71	12.675	-3.51
										7.8	35.685	12.285	-3.315
										7.995	34.515	12.48	-2.34
										8.58	34.515	13.26	-0.975
										8.385	33.54	11.7	2.34
										4.095	34.515	12.675	0.195
										7.215	37.05	11.115	1.755
										8.19	42.9	8.58	-0.78
										7.02	44.265	7.41	0.195
										10.335	33.93	11.7	0.195
										13.26	34.125	12.675	-2.73
										11.31	34.32	12.675	-1.365
										12.675	35.88	9.555	-1.365
										10.14	42.705	11.505	-2.925
										11.7	34.32	12.48	-0.78
										10.14	34.32	12.675	-0.195
										14.235	44.265	12.48	0.195
										13.65	34.125	11.505	-0.78
										8.775	32.76	11.505	-1.56
										7.02	31.785	11.505	-0.39
										8.58	32.37	9.555	0.78
										10.335	35.1	8.58	0.195
										10.14	33.54	8.775	-0.78
										10.335	33.345	6.435	-0.78
										10.53	33.345	10.14	-0.78
										7.995	32.175	11.7	0.39
										7.995	31.005	9.555	-0.585
										8.97	34.515	11.7	-0.975
										6.825	42.705	10.725	-2.925
										8.19	35.1	8.58	-0.585
										10.335	44.265	11.7	0.78
										7.995	33.54	7.215	-2.925
										10.14	34.515	6.435	-0.78
										10.14	34.905	8.385	1.95
										10.335	42.51	8.58	0.195
										10.335	34.125	9.75	-0.78
										13.845	28.275	8.58	-0.78
										10.14	29.055	6.435	-0.39
										8.775	33.54	6.63	-0.975
										10.92	33.54	8.775	-1.56
										10.14	36.66	11.115	-0.78
										7.02	34.125	9.555	-0.78
										5.46	35.1	12.48	-0.78
										10.14	33.54	11.7	-0.78
										11.115	33.54	11.7	-0.975
										9.165	32.565	11.7	0.195
										7.995	31.785	11.505	-2.73
										10.14	33.54	11.895	0
										9.165	31.98	11.505	3.315
										9.945	32.175	13.455	-0.585
										10.335	33.735	11.7	-0.585
										11.7	35.1	7.995	-0.585
										7.995	33.54	10.725	0.78
										11.7	32.37	11.505	0.975
										10.14	31.395	10.14	-0.78
										8.775	31.98	8.97	-0.78
										10.14	35.49	8.58	-0.39
										10.53	33.345	8.58	1.17
										12.675	29.25	11.7	1.755
										12.675	33.15	8.58	1.17
										7.995	35.49	11.115	0.78
										10.14	33.93	9.36	-0.78
										10.14	33.345	6.435	0.195
										11.115	32.37	8.58	2.34
										8.58	35.49	10.53	3.315
										10.53	33.735	11.505	-0.975
										8.775	36.465	8.385	2.145
										10.53	31.98	7.215	3.12
										10.14	30.81	8.385	3.315
										10.14	32.955	9.36	0.975
										10.14	34.905	8.58	3.315
										13.065	33.93	12.09	0.195
										7.995	33.93	10.92	-0.78
										11.115	33.345	10.53	-0.78
										8.19	35.1	9.36	-0.78
										10.53	37.635	8.385	2.34
										14.235	42.12	10.92	2.34
										10.14	33.735	12.48	0.195
										10.92	33.15	14.625	3.315
										10.14	35.295	14.43	2.34
										14.235	34.71	8.58	-0.78
										11.31	33.93	6.825	0.39
										8.19	34.71	8.385	2.145
										8.19	33.54	7.02	2.34
										11.505	31.59	6.24	5.46
										14.04	30.42	6.825	3.315
										10.14	42.12	8.775	0.195
										12.48	36.66	11.895	7.605
										10.14	33.54	10.725	3.51
										11.505	34.71	6.825	4.29
										14.04	33.735	10.53	3.315
										11.7	31.2	11.31	3.9
										12.87	31.785	12.09	2.34
										9.945	33.735	11.505	2.34
										9.75	34.515	10.725	3.12
										11.115	31.59	10.725	3.12
										10.335	30.03	11.505	3.12
										7.605	30.615	9.36	3.315
										7.8	30.42	11.31	3.12
										9.945	31.395	11.31	2.535
										10.92	32.955	9.36	1.56
										11.505	35.1	10.53	0.78
										11.115	32.955	14.04	3.315
										8.385	31.2	14.04	2.73
										9.945	31.2	12.48	4.095
										9.945	33.345	11.31	2.925
										13.65	31.98	8.58	0.975
										10.14	31.2	8.385	-1.56
										7.605	30.225	10.53	3.315
										9.945	26.13	14.04	4.68
										14.04	28.47	11.505	3.315
										9.36	31.59	8.58	3.51
										7.995	31.2	12.285	-0.78
										6.825	30.42	11.505	2.34
										8.58	30.225	12.09	2.925
										14.04	31.2	12.675	-0.39
										10.14	31.005	12.48	3.315
										10.335	31.59	12.48	0.195
										7.995	28.275	11.7	-0.585
										9.945	27.69	8.775	1.17
										10.14	28.86	12.48	-2.34
										8.775	32.565	8.385	-0.975
										13.845	33.54	8.775	-0.975
										12.48	33.735	6.825	-0.39
										14.04	30.42	6.825	3.315
										9.945	31.2	12.09	1.755
										9.945	33.15	11.505	0.195
										9.36	29.055	9.36	2.34
										9.945	28.665	10.92	5.46
										7.995	32.955	12.48	3.12
										11.115	33.345	10.92	0.39
										11.7	31.2	12.09	0.195
										8.385	34.32	12.48	1.17
										8.775	32.76	12.48	0.195
										11.7	30.81	10.53	3.12
										13.065	32.565	10.53	3.51
										7.8	34.515	10.92	3.9
										7.605	31.785	9.165	3.51
										9.555	33.735	12.285	0
										7.8	33.345	11.31	-0.78
										7.02	33.345	10.53	-0.975
										9.36	34.125	6.24	2.34
										7.8	32.565	10.725	-0.585
										8.385	28.08	8.19	1.95
										11.115	31.2	11.115	0.195
										10.14	31.785	10.53	-0.78
										9.945	30.225	10.92	2.34
										7.8	33.345	11.505	3.315
										6.825	33.345	11.115	2.34
										8.58	34.515	10.335	1.755
										8.58	32.565	9.165	-0.78
										7.8	30.03	12.285	0.195
										7.8	33.15	11.31	-1.56
										10.335	33.93	12.285	-0.78
										11.505	32.175	13.455	-0.39
										9.945	29.445	13.65	-0.585
										7.8	28.47	8.58	0.975
										13.65	33.15	8.58	0.39
										13.065	35.295	11.115	1.365
										9.945	33.15	14.625	-0.78
										8.385	33.15	11.115	-0.585
										10.335	31.005	12.285	-0.78
										9.945	33.54	11.7	-1.755
										7.995	33.15	11.31	2.925
										9.555	33.15	8.385	1.56
										7.8	34.125	13.845	-2.925
										8.385	35.685	10.725	-1.56
										10.92	31.785	11.115	0.195
										9.945	32.565	14.43	-0.78
										9.75	32.955	9.36	0.39
										9.555	33.15	10.725	2.145
										8.19	33.15	9.165	2.34
										9.75	32.37	13.455	0.78
										7.41	31.98	11.115	2.925
										9.75	32.37	11.31	0.195
										7.605	32.955	10.725	0.78
										9.75	32.565	11.31	3.12
										13.65	32.955	11.895	3.12
										7.605	33.345	12.675	1.17
										7.605	33.345	14.43	0.975
										9.75	32.955	14.235	-0.78
										7.605	32.955	12.87	1.56
										7.605	35.88	12.285	5.46
										6.63	32.76	11.31	3.9
										2.535	32.955	14.625	5.655
										5.07	30.81	12.87	7.605
										6.63	33.345	12.285	5.46
										9.75	32.955	11.31	1.755
										8.19	34.71	12.285	2.145
										9.945	33.345	14.235	3.9
										9.75	32.955	12.285	7.8
										9.555	30.81	12.285	4.68
										9.75	30.81	14.235	1.56
										9.165	30.81	18.525	3.315
										7.605	31.005	12.87	3.12
										7.605	32.955	13.65	-0.195
										7.41	32.955	11.31	3.705
										8.97	34.125	13.65	-0.585
										7.8	32.76	14.625	-1.17
										10.14	34.71	12.09	-2.535
										9.945	34.71	12.09	-4.095
										7.605	33.15	11.31	-4.29
										12.09	32.955	14.625	-2.925
										9.75	33.15	12.285	0.585
										7.605	30.42	12.675	1.365
										6.045	30.42	14.625	0.195
										6.63	41.925	12.09	0.975
										7.605	42.9	8.385	0.585
										7.215	34.32	11.7	2.925
										7.605	32.175	11.895	0
										3.705	41.145	6.825	-1.56
										9.75	32.76	11.895	-1.17
										10.14	30.81	12.09	-0.975
										9.75	30.615	12.09	-1.17
										7.8	32.76	11.895	-0.78
										7.8	35.1	11.7	0
										8.385	33.735	11.7	-0.78
										10.725	33.735	13.26	0
										8.385	32.76	8.385	-2.34
										10.92	30.81	9.165	-0.975
										7.8	29.64	11.115	-1.95
										7.605	30.225	10.14	0.585
										7.605	32.37	14.04	0.78
										7.605	32.76	14.235	2.535
										7.605	32.37	14.04	3.12
										6.63	29.445	12.09	1.17
										7.605	33.54	14.235	3.12
										9.75	32.565	14.235	0.195
										7.215	33.735	14.235	-1.56
										6.63	32.76	14.235	-3.12
										8.19	31.98	14.235	-0.975
										9.75	26.325	14.235	3.51
										9.555	28.08	12.09	1.56
										9.945	32.565	11.115	-4.095
										9.555	32.76	12.09	0
										7.41	27.885	10.53	-0.975
										7.41	28.08	12.675	-0.78
										9.945	33.54	15.21	-1.56
										3.9	33.54	12.675	-0.975
										7.605	33.54	10.92	-1.17
										7.41	32.565	13.65	0.195
										7.605	30.42	14.235	0.195
										8.19	31.98	13.65	3.315
										9.75	28.275	12.285	2.145
										7.8	30.42	14.235	-0.78
										7.605	27.885	17.355	1.365
										3.705	30.42	16.77	-0.39
										9.555	34.125	17.355	1.365
										9.75	31.59	14.625	-0.975
										7.605	27.105	12.09	-3.12
										8.19	27.3	14.235	-3.51
										6.63	29.445	13.65	-0.975
										9.75	26.325	13.65	0.195
										10.725	26.52	15.99	2.145
										7.605	32.175	13.65	2.145
										8.19	33.345	14.235	0.585
										9.75	29.64	14.43	3.12
										15.015	32.37	16.77	3.12
										11.31	32.76	17.355	2.925
										10.725	32.37	12.285	0.585
										9.75	32.37	14.235	0
										9.75	29.25	13.845	1.95
										7.41	27.885	11.31	0.195
										8.19	31.785	12.09	0.78
										5.85	30.225	12.675	2.145
										7.41	30.225	13.455	-0.78
										10.335	30.225	14.04	-1.95
										12.675	32.175	13.26	-3.315
										13.26	33.54	17.745	-1.95
										11.115	32.37	16.38	-0.975
										11.115	31.59	13.845	-0.78
										10.725	31.785	13.26	-0.975
										9.555	31.59	14.04	0
										7.41	32.175	10.335	1.95
										6.63	31.59	11.115	0.585
										8.97	30.03	12.09	-0.195
										7.8	30.03	10.335	-1.17
										9.555	32.175	11.895	-3.12
										10.53	33.15	10.335	-0.585
										9.75	30.615	11.895	-0.975
										8.97	33.15	11.895	2.145
										9.555	40.56	11.895	1.95
										6.435	32.175	14.04	-4.095
										7.995	32.175	16.965	-3.12
										7.41	32.175	15.015	3.12
										9.36	32.175	14.04	-1.17
										7.02	40.56	16.185	-1.56
										8.775	31.98	14.235	0
										9.555	32.37	12.09	-0.585
										7.995	41.535	12.09	2.145
										7.02	40.56	15.015	3.12
										11.115	43.68	12.09	3.315
										9.555	32.565	14.04	2.73
										7.41	31.395	13.845	0
										9.555	40.56	14.43	1.365
										9.555	33.735	16.38	1.17
										9.555	40.56	17.94	5.265
										7.215	31.98	16.575	5.265
										9.945	33.15	11.895	2.925
										8.97	31.98	11.895	-0.78
										8.97	32.37	11.895	-2.925
										9.75	32.76	12.09	-0.975
										13.65	33.345	16.38	-0.78
										12.09	33.54	17.745	3.12
										11.115	33.735	14.04	2.145
										7.995	33.15	14.43	-0.975
										7.995	33.15	15.015	0
										9.36	31.98	13.455	2.145
										7.995	31.395	14.04	1.365
										3.705	31.395	15.015	-1.56
										11.895	31.98	16.185	-1.17
										9.555	33.735	14.04	0.195
										9.36	29.835	18.135	3.12
										9.555	31.2	17.745	-0.585
										9.36	31.98	17.94	-2.925
										7.41	26.715	14.235	-2.34
										9.555	31.005	14.235	3.12
										13.26	31.98	14.04	1.56
										12.48	27.3	14.04	3.12
										9.945	25.545	14.235	3.12
										8.775	29.64	14.43	5.265
										9.555	32.37	13.845	3.12
										11.115	29.25	14.04	3.12
										9.555	32.76	17.745	2.925
										9.945	33.54	18.33	2.73
										7.995	32.76	14.235	2.145
										8.385	40.17	17.745	-0.975
										6.435	32.955	16.965	5.265
										8.97	29.64	15.99	8.19
										7.995	33.93	17.55	3.12
										7.215	32.76	13.845	-0.585
										10.53	33.93	13.845	-0.975
										15.21	32.76	17.94	0.195
										9.555	30.225	17.94	2.145
										8.19	34.905	16.185	1.365
										13.26	41.145	15.405	0
										9.555	34.32	14.04	-0.585
										8.19	31.98	14.235	0.195
										7.995	29.835	15.405	2.73
										10.725	31.785	16.185	3.12
										7.605	31.785	14.82	-0.975
										8.58	31.005	16.77	-0.585
										7.605	31.59	16.77	3.315
										9.555	29.445	18.525	3.315
										11.31	31.785	16.965	0.585
										9.36	33.735	16.77	3.12
										7.605	33.15	17.55	8.385
										9.36	31.59	13.845	5.265
										10.92	31.395	17.745	2.145
										9.36	33.93	14.625	3.12
										7.41	34.125	15.405	3.12
										7.41	31.59	17.745	0.585
										9.36	31.59	16.965	0.195
										9.36	34.71	19.5	0.78
										10.53	31.59	16.965	3.12
										9.36	31.59	16.77	3.705
										7.41	31.59	17.55	0.585
										8.775	40.17	14.82	0
										6.24	34.515	16.965	-0.195
										3.315	29.445	17.94	-0.195
										11.505	39.975	16.185	-0.585
										14.82	31.59	14.04	0
										10.53	31.59	11.7	2.145
										7.215	33.15	13.65	3.12
										9.36	30.615	11.7	3.12
										7.605	31.59	13.845	-0.975
										7.215	39.975	13.845	2.145
										9.555	29.445	17.94	0.975
										10.335	32.565	17.745	1.95
										14.625	32.565	17.16	2.925
										9.36	35.49	15.405	3.51
										9.36	28.275	11.505	3.12
										7.215	31.395	13.65	2.145
										7.02	33.15	18.525	2.34
										6.825	31.59	16.185	1.365
										8.19	32.565	16.575	0.975
										11.7	35.1	15.6	0.195
										11.895	30.42	14.04	2.145
										13.065	29.25	14.235	0
										10.335	31.395	15.21	-0.975
										7.02	31.395	16.575	2.535
										10.53	29.835	14.625	0
										9.36	33.735	16.185	-0.975
										6.24	33.15	13.65	-0.975
										7.215	40.17	16.185	-1.17
										13.065	32.955	17.94	-1.56
										9.36	31.395	15.99	0.585
										9.36	28.275	11.7	3.12
										9.36	31.395	15.795	0.195
										7.215	32.37	13.845	3.315
										10.335	32.955	17.355	3.12
										7.995	31.785	13.845	3.315
										7.995	31.005	15.99	-0.585
										7.215	29.835	16.77	1.56
										7.02	31.395	14.04	0.585
										7.215	31.005	13.65	1.95
										11.895	30.615	13.455	0.585
										11.31	32.175	12.48	-1.56
										9.36	31.2	13.65	0.195
										7.215	31.2	14.82	0.195
										9.36	29.055	16.575	0.195
										13.065	29.055	16.575	2.145
										7.215	31.005	15.795	2.145
										9.36	32.175	12.87	1.17
										11.895	30.42	13.65	-2.925
										7.41	28.08	10.53	-1.95
										6.24	29.25	15.795	-0.78
										9.36	28.665	15.99	-0.975
										7.8	31.2	14.82	3.12
										7.215	32.175	13.65	3.12
										9.165	33.735	13.26	5.265
										13.455	32.37	15.21	3.12
										9.36	31.005	12.09	-0.585
										7.215	31.005	11.31	3.12
										7.215	39.585	11.31	3.705
										7.215	35.295	11.505	3.315
										7.215	32.175	13.455	3.12
										6.24	30.615	13.455	3.705
										7.215	29.055	14.82	4.095
										8.19	31.2	16.185	3.315
										9.36	31.005	16.185	3.705
										9.555	32.175	15.99	2.145
										10.335	31.2	17.745	-0.585
										6.825	32.175	16.77	1.56
										7.215	40.365	13.65	3.315
										9.165	31.005	11.31	3.315
										7.41	30.03	13.455	2.73
										4.29	31.005	12.09	2.925
										10.335	31.98	16.575	5.655
										10.92	31.005	19.89	7.41
										7.8	31.005	13.845	3.12
										7.215	30.42	12.87	3.12
										7.8	29.64	15.795	3.12
										7.8	31.005	13.26	3.705
										9.36	30.225	13.65	4.68
										7.8	31.395	14.235	0.195
										7.02	31.005	14.43	3.705
										7.605	30.81	13.455	3.12
										8.19	32.565	15.015	5.46
										8.97	32.175	13.455	2.34
										8.58	29.445	13.455	0
										6.045	31.2	13.26	2.34
										7.605	31.005	13.455	5.265
										7.02	31.005	12.87	3.705
										10.725	28.86	12.87	2.145
										10.725	26.325	13.455	-0.975
										7.02	29.835	16.575	2.73
										7.605	29.055	15.99	2.145
										7.02	28.665	13.455	4.095
										8.385	30.03	15.795	9.75
										7.8	31.2	13.455	5.46
										9.165	29.835	11.31	3.12
										7.02	30.81	13.845	3.12
										10.14	31.98	16.38	5.265
										8.97	30.615	16.575	7.41
										9.165	28.47	17.16	7.605
										10.92	30.81	17.355	5.265
										9.165	30.81	15.015	4.095
										9.165	30.81	13.26	5.265
										10.14	31.005	13.26	5.46
										7.605	39.195	15.6	8.385
										9.165	39.195	12.675	8.385
										11.31	40.755	11.31	2.535
										9.165	28.665	13.455	0.195
										12.285	24.96	16.38	-0.585
										13.845	30.225	16.38	1.95
										7.215	31.98	17.16	0
										7.605	28.665	14.43	1.17
										12.87	25.545	14.235	4.68
										10.53	25.545	12.87	3.12
										10.725	29.445	15.99	8.385
										14.82	30.81	17.55	5.07
										10.335	39.39	13.845	3.9
										14.43	31.59	13.65	5.655
										14.625	30.615	11.115	3.12
										12.285	30.03	13.26	3.9
										10.335	28.665	12.675	3.705
										10.14	28.47	12.48	3.705
										12.285	27.495	17.745	5.265
										9.165	28.275	14.43	0.585
										10.14	30.03	11.7	-0.975
										7.215	27.495	12.675	0.195
										7.02	30.42	14.04	2.73
										11.115	28.47	10.14	2.145
										9.36	28.275	12.285	3.705
										12.285	28.47	13.455	3.12
										9.36	31.59	13.26	7.41
										8.97	31.395	11.115	4.68
										9.165	30.615	14.235	3.12
										9.36	25.935	10.92	5.265
										7.02	30.42	12.675	3.315
										10.725	30.615	13.26	2.925
										10.92	27.69	11.115	2.73
										9.165	28.47	10.14	0.78
										8.58	28.665	11.115	1.365
										11.115	28.47	14.04	0.195
										9.555	27.495	16.965	-0.585
										11.115	30.03	16.38	-0.975
										9.165	28.47	14.235	0
										10.14	29.835	13.26	3.315
										11.115	30.42	16.38	2.145
										9.555	27.3	16.185	0.39
										15.405	28.47	17.94	0
										13.26	30.615	14.82	0.78
										10.335	29.64	12.285	0
										10.725	27.885	13.26	2.145
										9.555	30.225	16.185	3.315
										10.725	30.42	16.185	1.95
										14.43	29.445	13.065	-1.17
										13.065	30.225	11.115	0
										10.92	30.42	12.675	0.195
										7.995	30.225	15.99	2.145
										13.065	30.225	16.185	0
										8.58	30.615	16.185	2.925
										7.02	27.885	16.185	3.315
										10.14	28.08	16.38	1.95
										7.02	27.495	12.675	3.12
										9.165	28.275	13.26	3.12
										9.36	28.47	12.48	3.705
										7.8	27.3	11.115	3.9
										8.97	25.74	12.675	3.12
										8.97	28.86	13.26	3.315
										11.31	24.57	13.065	0.975
										7.02	24.57	11.7	2.925
										7.02	28.275	10.14	5.265
										8.775	31.2	10.14	2.73
										6.825	30.42	13.26	0
										6.825	27.105	13.26	2.34
										7.605	24.96	15.405	-0.975
										9.36	25.545	13.26	-3.51
										12.675	29.64	13.455	-0.975
										10.53	29.445	13.455	0.195
										9.75	29.64	14.235	1.56
										8.775	30.225	13.455	0
										6.63	28.08	11.31	-0.975
										8.97	30.225	13.65	-0.975
										14.235	30.03	16.38	-0.975
										8.97	30.225	11.115	-1.17
										5.85	25.74	11.115	2.145
										9.945	29.64	13.065	-0.585
										15.015	31.2	10.92	-1.755
										12.09	25.935	10.92	-0.975
										11.895	25.545	12.87	0
										8.97	27.885	12.87	-1.56
										6.63	28.86	13.26	-1.17
										8.97	28.08	15.21	-1.17
										7.02	30.225	15.405	-0.975
										8.97	30.615	13.065	3.12
										9.36	30.225	11.115	-0.975
										12.09	29.055	15.21	-3.12
										14.235	30.225	17.355	-1.56
										9.945	30.42	12.87	3.12
										8.97	27.3	10.92	-0.78
										9.75	27.495	14.625	-1.56
										8.97	27.105	16.185	0.195
										6.825	29.25	14.04	-0.78
										7.41	30.225	11.505	-3.12
										8.97	29.445	15.6	-1.56
										6.825	30.225	13.455	0.975
										8.97	30.03	15.405	0
										8.97	32.175	10.92	-3.12
										6.825	31.005	12.285	0.975
										9.945	30.03	11.505	0.195
										11.115	38.415	7.02	-3.51
										5.46	27.885	10.92	-1.56
										5.265	27.3	10.14	2.925
										7.41	28.08	9.555	0.585
										9.165	30.03	10.92	-0.195
										11.505	30.225	10.92	0.195
										7.995	27.885	10.92	1.95
										7.02	31.2	11.115	-1.365
										4.29	39.975	9.945	0.195
										9.75	29.445	10.92	-0.78
										10.53	27.885	13.065	0.585
										6.825	29.445	11.505	-1.17
										8.385	38.805	12.87	-4.095
										8.97	30.03	12.87	-1.17
										5.85	25.35	14.04	-1.56
										6.045	31.005	14.235	-1.17
										10.53	32.955	17.16	-0.78
										8.97	29.835	13.26	-1.17
										8.775	29.835	17.16	0.195
										8.97	30.03	15.99	-3.12
										8.775	29.25	13.065	-1.56
										7.8	30.03	14.04	-2.925
										6.825	30.81	16.185	-2.925
										9.165	25.545	13.065	-0.975
										9.36	24.57	12.48	-1.755
										14.82	28.47	13.26	-0.585
										6.825	27.69	15.405	1.95
										2.73	32.37	15.6	0.78
										6.825	29.055	16.185	-0.195
										8.97	28.47	12.48	0
										9.36	26.715	13.065	0.195
										9.945	27.885	15.405	2.73
										12.87	32.955	15.21	0.195
										9.945	29.25	13.065	2.73
										10.53	24.765	13.455	0.585
										8.97	27.69	12.09	-0.585
										8.97	29.835	9.75	-0.975
										7.41	29.25	13.845	-2.925
										8.97	29.835	16.575	-0.975
										8.97	30.03	12.675	0.585
										9.945	27.69	12.87	-0.78
										12.675	26.715	17.745	0.585
										8.58	29.64	12.09	3.12
										9.165	29.835	10.92	0
										8.775	26.715	9.75	-0.975
										8.775	29.64	13.26	2.145
										6.825	27.495	15.405	2.145
										14.43	26.325	12.87	3.12
										10.725	26.325	9.75	-0.585
										9.945	26.13	16.965	0
										8.775	23.595	11.505	2.73
										5.46	27.69	14.625	3.12
										5.655	31.2	16.965	3.12
										10.725	28.86	12.09	3.315
										8.775	27.495	8.19	-0.585
										11.7	27.495	12.285	-0.975
										9.75	29.64	11.31	2.73
										10.335	29.64	15.015	0.585
										8.775	29.445	14.43	3.12
										8.775	25.935	10.725	1.56
										8.775	29.64	9.945	0.975
										8.775	29.835	10.725	1.365
										9.945	26.52	9.165	3.12
										8.775	26.715	10.725	1.56
										8.58	27.495	12.87	0.195
										12.87	30.615	9.75	-0.975
										8.775	30.615	12.285	0.585
										6.435	39.585	11.31	-0.975
										7.02	29.64	12.87	-0.975
										9.945	30.03	12.87	-0.975
										11.7	29.64	10.725	2.145
										8.97	26.52	10.53	-0.78
										10.335	24.96	9.75	2.145
										9.75	26.325	12.87	-0.975
										6.63	28.47	15.99	0
										6.825	30.42	15.015	-2.535
										8.775	27.69	15.015	-0.975
										9.945	30.42	16.965	-2.145
										11.895	28.665	12.87	-0.975
										6.63	27.3	14.43	0
										9.75	27.3	12.87	2.145
										12.48	29.445	14.04	0.585
										9.945	31.005	15.015	-0.78
										9.165	29.25	11.115	2.925
										9.75	27.3	11.31	-0.975
										11.895	28.47	12.87	0.585
										8.97	27.3	12.675	0.78
										5.655	29.445	13.845	2.145
										8.775	28.47	11.7	3.9
										11.895	24.765	10.335	3.315
										8.775	25.74	15.015	3.705
										9.75	27.3	16.575	5.46
										8.775	26.91	15.99	3.315
										9.75	28.665	15.99	3.51
										6.63	29.64	15.99	2.145
										6.63	27.105	15.99	4.875
										11.895	28.47	15.99	3.12
										8.97	28.47	13.845	1.56
										9.165	29.445	14.82	2.145
										10.14	23.595	16.965	5.46
										10.53	23.4	16.77	3.705
										12.675	30.225	12.675	5.265
										11.895	27.69	15.21	2.145
										7.605	27.105	12.48	3.12
										8.385	29.25	12.48	3.12
										6.435	29.25	15.6	2.925
										13.455	29.25	13.065	1.56
										14.04	29.25	10.725	5.07
										12.87	27.69	12.675	1.95
										9.75	29.445	15.795	5.265
										9.165	28.275	18.72	2.925
										9.165	27.3	17.355	2.73
										9.75	26.715	14.82	5.07
										6.63	24.96	13.845	3.12
										8.97	27.105	16.965	2.73
										11.895	27.3	14.82	0.975
										6.63	29.055	14.82	2.145
										12.09	27.3	15.795	2.73
										9.945	28.275	12.675	-0.195
										8.58	24.18	10.53	3.12
										6.63	26.13	15.21	2.34
										6.63	26.91	15.795	2.925
										7.41	29.64	16.38	0.195
										6.63	26.715	15.99	-1.56
										6.63	28.275	19.11	1.56
										8.97	30.03	15.795	3.12
										6.63	29.25	15.21	-0.975
										5.46	30.42	16.77	-0.78
										7.02	29.445	15.795	1.95
										6.435	30.81	17.16	3.12
										5.46	29.055	16.77	3.9
										7.02	28.86	16.77	2.145
										6.435	28.47	15.795	1.56
										6.63	28.86	16.965	3.705
										8.775	28.665	20.085	6.24
										6.825	27.495	16.575	3.12
										5.46	27.105	15.795	3.705
										9.75	29.25	16.38	0.78
										12.285	29.055	16.77	-0.975
										7.02	28.47	18.915	3.12
										4.875	26.91	16.77	2.73
										6.435	23.79	16.77	3.9
										7.605	26.91	16.965	3.705
										7.215	26.91	18.915	2.145
										7.995	28.47	16.77	5.655
										8.58	25.935	16.965	-0.975
										9.75	26.91	16.77	-0.975
										5.46	24.375	16.185	2.34
										8.58	24.765	12.48	3.315
										10.335	26.91	15.6	1.95
										8.58	30.225	14.625	-0.975
										8.58	30.03	12.48	3.12
										10.53	26.52	14.625	-2.535
										9.555	26.91	13.455	-0.975
										6.63	24.375	13.455	-0.975
										6.435	26.91	15.405	0.585
										7.02	26.91	12.285	3.315
										8.58	29.25	15.6	0.975
										9.555	26.715	16.575	3.12
										9.75	27.885	16.575	3.705
										6.63	29.055	16.185	2.73
										7.02	28.665	13.455	0
										7.995	28.275	13.455	0
										8.58	23.595	16.575	-0.975
										7.02	28.275	15.99	3.12
										8.58	28.275	15.6	5.265
										9.555	23.595	15.015	3.12
										6.63	28.665	12.48	2.925
										8.385	28.86	14.82	3.705
										10.335	22.815	18.72	2.925
										9.75	21.45	16.575	-1.755
										10.14	26.715	15.6	-0.78
										8.97	28.665	17.16	3.12
										9.555	27.69	19.11	3.12
										6.435	26.715	15.795	-0.78
										6.435	28.86	11.895	-0.975
										3.12	26.91	10.92	2.145
										6.435	29.64	13.65	7.41
										8.58	27.105	14.625	4.095
										12.285	26.325	12.675	3.705
										11.505	22.62	17.16	3.9
										10.335	24.96	16.77	2.925
										8.58	25.74	19.695	1.95
										5.265	23.01	19.11	-1.17
										2.34	27.69	17.355	-0.195
										6.045	30.03	15.015	1.95
										7.02	30.81	12.675	0
										8.58	30.03	16.575	-1.17
										6.435	28.47	18.525	-0.975
										8.385	28.665	16.575	-1.17
										6.435	23.595	14.04	2.925
										2.73	26.52	12.09	5.07
										12.285	25.545	12.675	1.755
										10.335	28.665	15.015	2.73
										9.555	26.52	12.48	3.9
										6.63	26.715	15.015	5.07
										8.58	25.545	17.355	4.095
										6.435	21.255	12.48	5.07
										1.755	23.595	12.87	2.925
										6.435	28.08	12.48	-1.17
										8.385	28.08	12.09	-0.585
										2.34	26.52	9.75	-0.975
										3.9	25.545	13.845	-0.195
										8.58	26.325	13.845	-0.195
										6.435	24.375	10.14	0
										8.775	26.52	9.36	2.145
										6.435	26.52	13.26	0.39
										6.24	25.545	15.405	0.39
										6.435	22.425	15.99	-0.39
										7.02	23.4	11.7	0.975
										6.435	23.595	12.285	2.73
										7.41	24.96	14.625	0.585
										3.12	26.52	13.26	0
										7.41	28.665	12.48	1.95
										11.7	28.665	11.7	3.12
										7.995	24.18	10.14	1.755
										7.215	27.885	9.36	-1.56
										8.58	27.69	10.14	2.925
										6.435	26.52	11.7	2.73
										5.46	22.23	11.31	0.39
										5.46	22.035	10.14	3.9
										5.655	23.205	12.285	1.17
										7.8	28.275	12.09	-1.17
										8.385	26.325	11.505	2.73
										5.46	28.47	11.31	2.925
										6.435	23.79	12.09	4.485
										7.02	24.57	8.97	0
										8.58	26.91	11.7	-0.78
										6.435	37.635	11.31	1.755
										6.435	37.245	11.7	0
										8.385	26.13	8.19	1.17
										7.41	28.665	10.14	-1.17
										5.655	28.275	12.285	1.95
										6.24	29.64	11.505	-0.78
										8.19	28.275	11.505	-1.17
										9.36	26.325	10.725	-1.17
										9.36	28.275	10.14	-2.535
										8.385	28.47	12.285	2.73
										9.36	26.13	13.065	-0.195
										8.385	27.69	8.97	-0.195
										6.24	29.25	12.285	1.95
										2.535	26.13	16.38	0.39
										6.24	26.52	14.04	0.585
										3.705	26.91	14.82	1.365
										2.145	27.105	15.405	-1.95
										6.24	37.635	15.21	-0.78
										8.19	28.86	12.48	1.95
										6.24	28.08	12.87	2.925
										6.24	28.47	13.26	2.73
										6.24	27.69	15.405	1.365
										6.24	28.08	13.26	1.755
										3.12	28.275	12.285	2.925
										7.215	26.715	16.185	1.365
										8.775	23.79	15.99	-1.755
										7.02	26.13	13.845	2.925
										6.24	26.325	14.82	2.925
										5.265	29.835	14.82	-1.17
										2.145	26.325	13.26	-0.975
										3.12	26.13	13.455	1.95
										5.07	27.495	16.38	0
										3.12	28.275	15.21	-0.975
										7.8	28.275	9.945	3.705
										6.24	28.665	10.725	-1.365
										5.07	27.69	10.335	-0.195
										6.24	25.935	12.09	0.585
										2.34	23.79	12.285	1.365
										6.24	28.275	14.82	0.39
										8.19	25.935	15.21	1.95
										8.19	26.715	13.65	1.365
										4.68	29.445	15.21	-0.975
										6.045	28.275	11.505	-0.78
										9.945	23.985	12.09	-0.975
										8.58	26.13	15.015	3.51
										6.24	28.08	15.795	3.51
										6.435	37.05	14.235	0
										3.315	28.275	14.43	2.535
										8.58	23.79	13.065	3.12
										6.24	24.96	15.015	1.95
										6.24	29.835	9.945	-0.78
										5.46	26.715	12.09	2.925
										6.24	27.495	15.21	3.705
										5.265	27.105	18.33	3.705
										6.435	25.545	15.21	1.365
										8.19	22.815	16.185	2.925
										6.24	25.74	20.085	2.925
										9.36	24.96	15.6	0
										6.825	23.595	12.09	1.365
										4.29	22.815	12.48	2.925
										6.24	21.84	10.53	5.07
										6.24	21.84	11.505	1.365
										8.58	24.96	11.505	0.39
										8.385	24.96	9.945	-0.195
										6.24	23.4	10.14	0.975
										8.385	21.84	11.505	-0.975
										8.385	20.28	12.09	2.925
										5.85	21.84	12.09	2.535
										6.24	26.52	13.65	3.12
										6.825	27.495	14.235	2.925
										6.825	22.815	15.015	-1.17
										6.24	24.18	14.625	1.365
										8.58	22.815	14.625	2.925
										10.335	23.4	15.21	5.07
										10.53	24.765	13.26	3.12
										8.19	24.96	12.285	4.485
										8.58	23.4	15.015	0.78
										6.435	25.545	12.87	0.39
										6.825	25.545	13.065	2.535
										11.31	23.01	12.09	2.535
										11.31	25.74	14.04	-1.365
										6.825	25.74	15.21	-0.975
										6.24	23.985	15.795	0.585
										6.24	25.74	10.53	3.51
										9.945	22.62	8.97	5.46
										8.385	25.74	8.385	2.925
										6.435	22.62	9.555	1.755
										4.485	20.085	11.31	2.73
										6.24	22.815	11.505	3.12
										9.555	26.325	6.825	3.12
										8.385	21.645	9.945	1.95
										5.07	20.475	9.945	3.12
										6.045	20.085	10.53	2.925
										8.775	22.815	12.675	-1.17
										5.85	27.69	11.31	-1.365
										8.385	27.885	9.945	2.145
										11.505	27.885	12.09	1.95
										9.945	23.4	12.09	1.365
										6.63	24.765	11.115	-0.195
										6.24	23.205	11.895	-0.39
										8.19	22.62	13.065	-1.17
										6.435	25.545	13.065	-0.195
										5.07	23.205	10.335	-1.17
										6.24	24.765	10.14	-0.78
										5.07	27.3	10.92	2.925
										6.825	25.545	13.455	0.39
										7.215	23.595	12.09	1.95
										6.825	26.325	8.775	2.925
										6.24	27.3	7.215	2.925
										8.775	25.74	11.7	2.73
										10.14	24.765	14.43	0.585
										7.215	25.74	10.335	2.925
										6.825	26.325	11.7	3.12
										8.19	25.155	17.94	5.07
										6.435	21.84	15.405	3.705
										6.825	21.45	11.895	2.925
										6.045	22.425	11.31	3.9
										5.265	25.545	12.87	3.51
										6.825	25.74	10.53	2.925
										7.995	22.62	8.775	3.51
										7.995	20.085	12.87	4.485
										9.75	24.375	12.87	2.925
										9.36	27.105	14.82	3.12
										6.045	21.84	11.895	2.73
										5.85	21.645	13.26	5.07
										6.045	22.62	14.43	2.925
										6.24	25.545	11.895	1.95
										7.995	27.69	11.895	-1.56
										5.655	23.4	11.31	5.07
										6.045	27.495	11.895	1.95
										6.045	26.91	9.75	1.95
										7.02	23.985	10.53	2.925
										6.045	27.105	14.43	2.73
										7.02	23.205	15.99	1.95
										6.045	25.155	14.04	3.51
										6.63	23.205	11.895	3.12
										8.19	23.205	12.09	5.07
										8.775	24.57	11.505	1.95
										6.63	25.155	11.7	1.95
										6.045	23.79	12.87	3.51
										6.045	23.4	12.09	2.925
										8.19	27.69	14.82	0.39
										6.045	27.69	14.43	0
										8.385	23.01	12.09	-1.17
										6.24	19.5	12.87	-0.39
										8.19	25.545	11.31	2.73
										6.825	27.3	11.31	0.39
										6.045	27.69	9.165	-1.17
										6.045	22.23	12.87	-1.17
										8.385	23.205	15.99	1.17
										8.19	26.715	15.6	2.925
										6.825	21.645	11.895	-0.975
										8.19	21.645	7.41	-1.755
										6.045	21.255	11.895	1.95
										6.63	21.255	15.99	-1.17
										8.19	21.255	12.675	3.51
										8.19	25.35	11.895	3.12
										8.19	25.155	9.75	4.485
										8.58	25.545	9.75	2.535
										6.435	25.155	8.19	1.95
										6.63	21.255	9.945	2.145
										4.485	23.79	11.895	5.07
										9.165	27.3	11.31	4.485
										10.14	24.375	12.675	1.365
										9.165	24.375	10.14	1.365
										6.825	23.01	11.7	3.51
										7.605	24.96	11.7	6.045
										8.19	27.495	9.555	2.925
										8.19	25.35	11.505	0.39
										5.07	22.425	10.725	8.19
										4.095	24.18	11.895	5.46
										3.705	25.35	12.09	-1.17
										6.63	26.52	9.555	-0.78
										6.63	22.425	12.87	0.78
										5.07	23.79	13.26	-0.975
										9.36	22.035	12.675	-1.17
										7.02	27.3	9.75	-0.78
										3.51	26.91	9.165	2.925
										4.485	27.69	14.625	0.78
										6.24	28.47	15.015	-0.195
										6.045	24.18	15.6	-0.975
										7.605	25.155	14.04	-0.78
										8.19	26.715	13.845	-0.195
										11.505	22.035	14.235	-0.195
										6.045	21.06	14.04	2.73
										6.825	24.96	11.895	1.95
										6.045	26.52	15.795	3.51
										6.045	24.18	12.09	3.12
										6.045	23.4	13.845	1.95
										2.925	21.06	14.82	2.925
										3.51	24.765	15.795	-1.17
										6.63	25.155	17.94	0.78
										8.19	25.155	16.38	3.51
										6.045	24.18	14.235	3.51
										6.045	22.62	15.6	2.925
										7.995	22.62	15.015	2.73
										6.045	23.595	12.87	2.925
										7.215	22.62	9.75	2.73
										6.63	22.62	9.555	2.925
										8.385	24.18	12.48	-1.17
										8.385	22.23	15.795	1.755
										6.045	23.595	12.87	-0.585
										6.045	22.815	13.455	0.39
										8.19	21.84	15.6	-0.975
										6.045	25.155	14.625	-1.17
										7.605	26.325	11.7	-0.975
										8.19	22.62	15.405	-0.78
										6.045	23.595	13.845	-2.73
										4.485	24.18	14.82	1.365
										4.875	27.3	11.7	-1.17
										6.63	25.155	12.675	2.535
										6.045	22.035	10.14	0.39
										4.485	26.52	13.845	1.17
										6.045	23.01	14.82	2.535
										7.995	19.695	14.235	-1.365
										5.655	21.255	14.625	0.975
										4.485	21.84	14.04	-0.78
										1.95	20.865	15.795	1.365
										5.07	23.79	15.795	5.07
										5.07	26.91	15.795	3.705
										5.85	23.4	14.04	0
										5.07	21.84	12.675	1.95
										6.045	22.62	14.235	1.755
										6.045	24.96	14.625	0.78
										6.045	24.96	15.6	-0.78
										5.85	25.935	14.625	2.925
										6.045	21.06	15.6	3.12
										2.925	21.06	14.04	2.925
										5.07	18.72	15.6	2.535
										1.95	21.255	13.65	3.51
										2.145	20.865	12.48	4.875
										5.85	19.695	14.235	1.365
										6.825	20.865	14.625	3.51
										8.58	26.13	14.625	7.215
										6.045	20.865	15.795	7.605
										5.07	21.84	15.795	3.51
										5.655	18.72	15.6	0
										6.24	19.11	14.625	-1.17
										9.165	22.035	15.6	-2.73
										8.19	19.305	17.55	2.925
										3.9	20.865	18.72	0
										5.46	20.865	15.6	-1.17
										1.755	18.915	17.355	-1.17
										4.875	20.865	16.185	3.9
										8.19	20.865	15.6	5.07
										6.045	19.5	14.43	2.73
										5.655	20.475	15.6	-1.365
										6.435	17.745	15.6	-0.195
										6.63	19.5	15.21	1.95
										5.655	21.645	15.21	2.73
										7.41	21.645	15.6	1.755
										13.26	19.5	14.625	-0.195
										13.26	23.01	16.185	-0.975
										8.97	24.765	17.94	0.39
										7.41	26.91	17.745	2.925
										2.145	26.325	14.625	-0.78
										5.85	20.865	13.26	2.925
										4.29	20.865	14.625	5.07
										8.385	24.57	16.185	5.265
										5.85	21.84	15.6	1.755
										1.17	20.67	12.675	3.12
										5.85	21.645	13.845	2.925
										2.925	20.67	14.43	3.9
										7.215	20.865	11.505	3.12
										9.555	18.72	12.48	6.045
										6.63	23.79	14.625	5.07
										5.85	23.205	16.575	2.73
										5.46	20.67	16.185	0.195
										1.56	18.525	15.795	0.39
										5.655	18.525	15.6	-0.195
										7.8	19.11	11.895	2.73
										7.8	21.84	16.185	3.12
										7.995	21.06	18.72	2.925
										4.68	20.475	16.575	2.73
										7.41	17.745	15.21	5.07
										7.995	21.645	15.405	2.925
										7.8	24.765	15.405	1.755
										7.995	21.84	15.405	1.365
										6.045	19.11	13.65	1.95
										4.29	18.525	16.38	2.925
										5.46	19.11	17.55	-1.17
										5.85	22.23	15.405	1.95
										5.85	21.06	15.6	2.73
										5.655	20.865	15.6	5.85
										7.995	21.645	15.99	4.875
										9.165	19.305	15.405	3.705
										7.8	18.915	18.525	0.585
										7.8	19.11	18.525	3.12
										5.655	20.475	15.99	0.78
										5.655	18.915	15.405	-0.78
										7.41	19.11	18.525	3.51
										4.875	20.475	20.67	-0.78
										1.755	18.915	16.575	0.78
										6.045	20.67	17.55	3.9
										9.165	22.035	17.55	1.95
										1.95	21.06	15.405	5.07
										1.755	22.035	14.43	3.12
										6.435	19.305	17.55	3.9
										5.655	19.11	15.405	-1.17
										10.53	15.795	15.99	2.925
										7.995	18.33	16.965	4.485
										5.85	19.305	17.55	7.605
										7.8	20.475	18.72	3.12
										5.85	20.475	14.235	0
										1.95	19.11	13.065	2.925
										4.875	18.525	14.43	3.51
										5.85	20.475	16.575	4.095
										5.85	19.305	15.99	2.925
										7.995	20.475	14.625	2.73
										7.995	22.425	15.6	2.925
										5.85	22.425	15.015	3.12
										7.41	19.11	17.55	1.95
										5.85	18.33	17.94	0.39
										5.85	17.355	12.87	2.925
										7.995	18.33	15.015	5.07
										7.995	18.525	15.405	5.07
										5.655	20.475	14.235	5.07
										5.85	18.33	15.405	3.12
										4.095	18.33	13.26	-1.17
										1.755	18.525	12.285	0.39
										1.95	18.915	15.6	1.95
										7.41	20.475	18.33	7.215
										4.875	25.155	17.16	3.9
										4.875	21.645	14.43	1.17
										1.755	23.01	13.845	1.17
										4.095	20.67	15.21	3.51
										7.8	18.915	17.355	5.46
										8.19	20.67	12.285	2.73
										5.655	20.475	11.115	5.07
										5.85	20.475	14.235	4.875
										6.63	21.84	11.115	2.925
										5.85	18.72	15.21	3.12
										4.875	18.915	15.015	3.51
										2.925	21.84	15.21	5.07
										7.995	24.375	17.55	4.485
										6.045	24.375	18.525	1.755
										5.85	24.375	16.77	2.925
										7.995	21.84	15.21	1.17
										5.85	18.135	14.43	0.975
										4.095	18.72	15.21	2.925
										5.46	20.28	15.21	3.51
										5.85	24.375	14.235	3.12
										6.825	24.375	11.115	7.02
										9.165	24.375	11.115	2.925
										8.97	26.52	11.505	2.925
										10.92	25.935	11.115	2.145
										12.09	26.52	14.04	4.68
										8.385	24.18	12.87	2.925
										8.19	25.935	11.31	2.925
										10.92	26.325	12.675	2.925
										5.85	24.375	13.26	3.51
										1.755	26.52	14.82	5.07
										6.045	24.375	15.21	5.265
										7.8	24.57	12.675	-1.755
										6.63	26.52	13.65	0
										1.755	26.52	14.82	2.73
										5.46	27.495	12.675	1.95
										9.75	25.935	11.115	0.39
										7.995	26.52	14.04	-0.195
										2.73	35.295	15.405	1.95
										4.095	35.49	11.115	1.755
										5.655	25.545	11.115	0.195
										7.41	26.13	11.115	-0.195
										6.63	21.645	11.115	-0.195
										5.85	21.255	15.21	0.78
										7.41	22.035	15.795	-0.585
										5.655	23.205	12.09	-1.17
										4.095	25.74	13.26	2.73
										5.265	25.74	13.455	-1.365
										8.58	20.475	15.21	-1.365
										7.8	20.085	13.455	2.34
										7.605	23.205	13.26	-0.975
										5.46	27.3	14.82	1.755
										5.655	26.715	13.65	2.73
										5.655	27.885	15.405	0.195
										3.12	26.13	14.235	2.73
										7.605	21.255	11.31	4.875
										7.8	21.255	14.43	-1.365
										4.29	23.79	14.82	0.585
										5.655	23.595	14.82	1.755
										2.535	23.205	15.21	3.51
										5.46	24.18	12.285	5.85
										8.19	23.205	13.845	2.73
										8.775	22.62	13.455	-1.17
										5.655	24.375	13.845	2.925
										7.215	23.01	13.065	3.51
										7.02	19.695	11.115	2.73
										5.265	18.135	11.895	-0.975
										1.755	18.135	14.04	1.56
										7.8	21.06	15.015	2.925
										6.63	25.35	15.795	4.68
										1.95	22.035	15.015	0.975
										4.875	20.475	15.015	-1.365
										6.24	25.35	12.09	-3.51
										6.435	25.545	11.895	0.195
										7.8	25.35	15.6	4.485
										6.24	20.865	15.21	2.34
										7.8	23.205	15.015	1.56
										5.46	21.45	15.6	-1.365
										4.68	20.865	14.625	-0.585
										6.24	19.89	15.6	-1.17
										6.24	25.35	13.845	-1.95
										2.535	26.13	15.015	-0.975
										4.485	21.45	17.16	1.56
										4.68	22.815	15.795	1.755
										5.655	20.085	14.04	-1.365
										3.315	20.085	15.015	-3.51
										5.655	18.135	17.16	-1.365
										4.68	22.425	18.135	-1.17
										3.12	23.01	15.21	-1.95
										7.215	23.01	15.015	-1.56
										7.215	23.985	17.16	-1.365
										4.68	21.45	14.04	4.875
										7.8	21.06	14.43	1.17
										7.8	25.545	18.33	-1.95
										5.46	23.01	17.16	-0.39
										5.655	20.865	14.04	0.195
										6.24	23.985	15.6	-1.365
										8.775	23.985	15.795	-0.975
										5.655	23.985	21.06	-0.195
										6.24	23.985	17.16	0.975
										6.435	21.84	16.965	-1.56
										7.8	24.18	18.72	-1.56
										5.85	23.985	15.015	2.73
										5.655	23.985	11.31	2.73
										7.215	24.18	15.99	2.73
										7.995	22.425	15.21	0.195
										7.8	23.985	14.625	1.17
										7.605	22.23	14.04	4.875
										5.46	23.985	14.82	0
										4.095	25.155	17.16	-0.195
										6.24	28.275	14.82	-1.365
										4.68	24.96	15.21	-4.68
										5.655	19.695	13.26	2.73
										6.24	21.255	10.92	2.73
										5.655	23.985	11.115	-1.365
										7.8	24.96	13.845	-0.195
										7.995	23.985	12.87	1.755
										7.215	23.79	14.625	2.535
										5.655	20.67	15.405	4.095
										8.775	19.695	12.285	1.755
										5.85	23.4	14.82	1.365
										3.51	22.035	17.94	0.195
										5.655	22.815	15.795	2.73
										5.46	18.33	17.355	0.195
										6.24	17.55	15.795	2.925
										7.8	25.35	15.795	-1.365
										7.605	21.645	8.775	-1.365
										6.24	19.695	13.845	3.705
										6.435	18.915	14.82	7.41
										7.215	23.79	15.795	4.29
										5.85	25.935	15.6	1.755
										7.02	21.45	17.355	2.73
										7.8	21.45	15.015	2.73
										5.655	21.45	14.82	1.56
										6.24	25.935	13.065	-0.195
										5.655	21.255	9.945	1.17
										5.655	23.595	14.82	-0.39
										6.435	20.67	13.26	-1.365
										7.605	21.06	13.65	2.925
										8.19	23.79	11.7	4.875
										7.8	25.74	15.015	2.73
										7.8	22.23	17.94	0.39
										9.36	20.67	13.845	1.56
										7.8	20.475	14.82	2.73
										7.8	20.865	13.845	2.73
										11.505	21.45	13.65	-1.365
										8.19	19.89	16.965	2.73
										5.655	20.67	13.845	2.34
										4.68	21.84	10.725	3.315
										5.655	19.89	13.845	2.73
										8.775	22.425	14.82	1.95
										7.8	21.45	16.965	2.73
										7.8	19.305	15.6	-0.975
										6.24	17.355	14.82	-1.95
										11.505	17.16	13.65	-1.365
										11.895	19.5	14.04	-0.975
										9.36	21.84	10.725	4.29
										7.8	24.765	10.725	2.73
										5.46	25.74	10.725	-1.365
										5.655	22.62	14.82	2.73
										6.24	22.62	14.82	2.73
										7.8	20.475	11.7	3.705
										7.8	21.06	13.845	6.63
										7.995	21.45	14.625	3.315
										10.335	22.62	15.405	2.34
										5.46	20.67	16.38	2.73
										5.85	19.5	16.965	-1.17
										11.505	20.67	14.82	-1.365
										8.58	22.62	14.04	1.17
										5.46	21.45	13.845	-1.56
										4.485	20.67	12.48	0.195
										7.605	21.255	13.065	2.73
										5.46	20.475	12.87	2.34
										7.605	20.67	12.87	-0.39
										9.165	22.62	10.92	-0.195
										12.87	24.18	13.65	-1.365
										13.26	23.595	14.625	2.73
										8.58	25.545	14.82	2.535
										11.505	21.06	16.77	0.585
										13.845	19.305	14.625	1.95
										13.26	19.695	14.235	-0.39
										10.53	21.06	13.26	-1.365
										8.58	20.28	15.21	1.755
										8.58	17.16	15.21	1.95
										7.605	18.72	13.65	1.17
										8.58	20.28	13.65	2.925
										3.51	19.305	14.43	2.73
										3.9	24.96	17.55	1.755
										10.53	23.595	18.33	0.195
										7.605	22.425	14.625	2.925
										6.045	18.135	15.21	-0.39
										5.46	17.355	15.405	-3.315
										7.02	23.205	15.6	-1.95
										6.825	22.23	17.55	-1.365
										5.46	20.475	17.745	-1.365
										5.46	20.475	19.695	-0.39
										5.07	20.475	15.6	2.73
										8.58	23.4	16.77	7.02
										8.775	20.28	18.72	7.02
										8.58	19.305	20.67	3.51
										5.85	19.305	19.695	2.73
										5.265	17.355	19.695	1.17
										5.46	19.305	20.865	2.73
										5.655	19.305	15.6	1.95
										7.8	19.305	16.38	2.34
										7.605	19.305	19.89	2.34
										6.63	19.305	13.845	1.17
										7.605	19.305	21.45	1.755
										8.775	19.305	18.72	4.875
										7.02	22.425	14.625	2.34
										5.46	17.16	14.04	1.755
										5.46	19.305	17.16	1.56
										7.02	19.305	16.77	-1.365
										5.46	21.06	14.82	-3.51
										4.485	22.62	13.65	-1.365
										3.12	21.255	15.6	-1.365
										5.265	23.4	16.77	-3.51
										11.31	20.475	15.405	-1.17
										10.53	24.57	16.77	-1.56
										5.07	23.205	16.965	-0.195
										4.485	19.305	15.99	-1.56
										5.265	20.085	13.65	1.17
										6.825	21.06	17.355	-1.365
										5.07	23.595	16.965	-0.39
										5.265	17.745	13.455	-1.95
										7.605	17.16	14.235	-1.365
										7.8	20.67	14.43	-1.56
										7.41	19.11	16.575	-2.925
										1.56	19.695	13.455	-3.51
										4.485	19.11	13.26	-1.95
										7.605	20.085	16.965	-1.365
										6.435	19.11	15.405	1.95
										2.925	21.645	14.43	2.73
										2.145	25.155	15.99	2.73
										5.655	20.67	14.04	-1.365
										6.045	20.67	10.725	-4.095
										5.46	19.305	14.625	-2.925
										7.605	19.11	18.33	1.755
										6.045	19.11	16.77	3.315
										5.46	17.745	13.845	-1.17
										2.535	19.11	13.455	-1.95
										5.46	19.11	9.945	-1.56
										6.045	20.67	15.015	-2.535
										2.34	22.815	13.455	-1.365
										5.46	23.205	11.31	2.73
										3.51	23.205	12.48	-1.17
										3.9	19.11	8.385	-1.365
										2.925	19.11	12.675	3.51
										5.46	20.085	16.575	1.755
										6.045	20.28	16.965	-1.365
										1.365	23.205	16.38	1.755
										5.46	24.375	16.575	2.535
										9.165	20.085	14.625	-0.585
										5.46	19.5	16.575	1.755
										2.925	23.205	19.11	4.875
										3.12	20.28	15.99	1.755
										5.07	24.57	15.405	0.195
										5.655	21.645	15.015	-0.39
										5.07	19.11	16.575	-1.365
										2.925	23.01	14.43	-1.365
										5.46	18.33	14.43	2.73
										5.46	20.085	15.21	2.73
										5.46	23.01	16.575	-1.365
										7.605	20.865	14.43	-0.975
										6.045	23.01	15.015	1.755
										7.41	20.085	16.575	2.73
										5.46	19.11	15.21	4.875
										5.46	21.45	15.21	1.755
										9.36	22.035	16.575	2.73
										8.58	22.035	15.405	2.925
										7.605	23.01	15.015	2.535
										7.8	22.035	15.015	2.73
										6.24	23.01	15.015	1.755
										4.29	20.67	17.94	-1.365
										5.07	23.01	17.94	-2.73
										3.51	22.035	13.065	0.195
										5.07	22.815	15.405	2.925
										7.8	24.96	15.21	2.73
										7.605	24.375	14.82	1.17
										5.655	19.89	13.065	1.755
										5.85	20.475	16.38	1.755
										6.045	20.085	13.065	-1.365
										5.265	19.305	11.895	-0.195
										10.14	20.67	11.895	2.73
										5.07	22.815	15.015	2.73
										5.07	23.01	14.04	1.755
										4.485	26.325	14.625	2.925
										5.46	22.815	15.795	1.56
										3.9	22.815	18.72	0.975
										5.46	23.01	16.38	-0.195
										1.365	23.205	17.94	0.975
										4.29	19.305	17.94	-0.975
										5.265	17.745	16.38	-1.365
										5.85	19.11	14.235	-2.925
										4.29	22.62	16.38	-0.39
										3.315	24.765	17.94	1.17
										5.265	19.89	16.575	1.755
										7.215	16.965	14.43	0.585
										2.73	20.28	14.235	0
										1.365	21.84	13.845	1.56
										5.265	19.695	14.82	-0.975
										7.215	24.96	14.43	-5.07
										7.41	20.28	14.82	-2.145
										4.095	21.645	16.575	-1.17
										0.585	17.355	14.625	1.17
										4.875	21.255	14.235	-1.17
										2.145	22.815	14.82	-3.51
										1.365	18.72	14.235	0.195
										1.56	21.84	14.235	-3.315
										3.705	22.425	12.675	1.17
										7.41	18.72	13.26	0
										7.02	19.11	14.82	-1.755
										7.605	24.765	14.82	-1.755
										5.265	20.28	17.55	1.17
										0.975	20.28	14.43	1.755
										3.51	19.695	16.575	-0.39
										6.045	17.55	18.915	0.195
										5.265	18.915	16.77	-1.17
										5.265	17.55	16.575	-1.365
										2.34	17.16	17.355	-1.95
										2.73	16.575	16.575	-1.365
										5.265	16.575	16.575	2.73
										5.07	17.16	16.575	2.535
										4.875	16.965	12.675	3.315
										5.07	16.77	17.745	3.315
										5.265	21.255	17.94	0.195
										7.215	19.89	19.89	-1.365
										5.46	19.89	17.355	-1.56
										6.045	19.695	16.38	1.17
										7.41	18.135	16.185	1.755
										5.07	17.55	15.99	-0.39
										4.095	19.695	21.84	0.585
										2.73	19.695	18.72	-1.17
										4.485	18.525	18.135	-1.365
										5.265	18.72	21.645	-0.39
										5.265	13.845	20.28	-1.365
										2.145	15.405	20.865	-4.485
										4.29	16.38	22.425	-3.51
										3.705	15.405	20.28	2.34
										5.46	19.695	16.185	-0.39
										5.265	19.5	19.305	-1.17
										5.655	15.6	20.475	1.755
										5.07	18.525	22.425	1.365
										5.265	15.21	19.695	2.73
										6.045	16.965	20.28	3.315
										5.265	18.525	15.015	1.755
										5.265	18.915	17.745	-1.56
										6.24	18.525	17.745	-2.145
										7.41	16.965	18.72	-1.365
										7.8	17.355	17.16	-1.365
										7.41	19.5	20.475	-3.51
										4.485	16.965	20.865	-3.51
										5.265	16.965	20.085	-2.925
										7.8	16.965	21.84	-1.365
										7.605	18.915	20.28	-1.365
										7.41	18.33	16.185	-3.51
										7.605	16.965	22.23	-3.51
										11.505	20.085	22.035	2.73
										5.265	18.915	17.16	1.755
										4.875	16.38	20.28	-0.39
										5.265	16.38	20.475	-1.95
										10.335	18.915	23.79	-2.34
										8.58	19.695	18.135	-2.925
										5.85	18.525	19.89	0.195
										6.045	16.575	23.79	0.585
										5.265	15.405	26.13	-0.39
										5.07	18.525	22.23	0.195
										6.825	21.645	22.62	2.73
										5.265	16.575	22.425	0.195
										5.46	16.575	31.005	-5.46
										5.265	18.72	23.205	-1.365
										2.925	21.645	23.205	-1.56
										4.29	18.525	23.79	1.17
										2.145	18.525	23.205	0.195
										6.63	17.355	22.23	1.755
										5.07	17.355	22.425	1.755
										3.705	15.405	23.985	1.755
										6.825	16.38	22.62	-1.95
										10.335	12.09	22.425	-3.315
										7.41	18.135	23.205	-2.145
										5.85	18.33	21.645	-0.975
										5.265	19.305	22.23	-1.365
										5.655	19.5	22.035	-1.95
										7.215	18.72	23.4	-1.17
										5.46	18.33	22.23	-1.365
										8.19	16.38	22.62	-2.145
										3.705	16.77	20.28	-4.095
										5.265	19.305	21.645	-1.365
										5.46	18.33	22.23	-0.195
										8.385	19.11	22.23	-0.195
										5.265	19.89	23.4	-1.365
										5.265	18.33	25.935	-2.73
										4.29	18.72	23.205	-1.56
										7.215	20.28	20.67	-1.365
										7.41	16.185	23.4	-2.73
										6.045	18.33	25.155	-3.315
										4.875	16.77	23.4	-1.95
										7.995	13.065	32.565	-0.195
										8.385	16.965	33.93	-2.145
										5.265	15.21	32.37	-3.51
										5.265	16.185	31.98	-2.925
										8.385	17.745	22.425	-4.485
										6.045	17.16	24.57	-1.365
										5.265	17.16	31.395	-2.73
										6.825	15.21	31.98	-3.51
										7.41	19.89	32.37	0.585
										5.07	23.01	23.205	1.17
										8.19	18.33	33.54	-1.56
										8.58	18.525	33.93	-0.975
										4.875	24.57	31.98	-2.535
										5.265	23.595	33.735	-2.925
										5.85	19.89	34.515	-3.315
										6.24	18.33	34.515	-0.195
										5.265	20.865	34.515	2.73
										5.265	19.89	34.515	-1.17
										6.63	18.33	36.075	-0.195
										8.97	15.795	34.515	-1.17
										5.265	18.135	34.515	-3.51
										7.41	21.45	38.61	-0.39
										7.41	21.45	37.05	2.73
										6.045	18.72	40.755	-0.975
										5.265	16.77	42.9	-1.365
										5.265	15.795	40.755	-0.195
										5.07	21.255	46.02	-1.365
										4.29	21.255	42.705	-4.485
										5.265	20.67	40.56	-2.34
										5.46	16.185	43.68	-1.17
										5.265	16.965	46.215	1.56
										5.85	18.33	46.8	1.56
										7.41	20.67	46.8	-0.585
										7.41	14.82	45.435	-1.95
										7.215	16.185	47.775	-0.195
										7.02	22.035	46.8	-1.365
										8.19	22.23	46.215	-2.145
										5.07	15.99	44.46	-2.925
										7.41	18.525	44.655	-1.95
										5.265	19.695	46.215	-1.17
										5.07	19.305	46.8	-0.975
										4.29	18.33	46.02	0.585
										0.975	21.84	44.655	2.73
										3.315	21.255	45.63	-1.56
										7.41	19.695	46.995	-1.17
										4.095	21.255	46.8	-0.39
										2.145	21.84	38.415	-1.17
										5.07	18.525	36.465	-2.34
[truncated: 598,068+ more rows]

## Sheet: Fig. 4J,L
Fig.4 J				Fig.4 L
Culture medium	IPR				10V-1Hz					10V-2Hz
0	-3.9			0	47.526	49.651	51.909		0	50.952	58.632	56.747
0	0.195			0.05	47.104	49.544	51.48		0.05	49.287	56.514	55.383
1.17	0.78			0.1	46.223	49.048	49.963		0.1	46.967	53.671	53.275
0.585	0.195			0.15	45.334	48.616	48.274		0.15	49.477	56.043	57.516
1.56	-0.975			0.2	44.89	48.699	47.329		0.2	58.376	62.855	65.208
-4.68	-0.78			0.25	45.341	49.747	48.039		0.25	65.602	67.923	69.329
1.17	-1.56			0.3	46.982	51.835	50.666		0.3	63.647	68.058	68.614
2.145	0.195			0.35	49.844	54.396	54.367		0.35	59.719	66.509	65.544
1.365	0.195			0.4	53.714	56.823	58.199		0.4	53.992	63.933	61.429
0	-0.975			0.45	57.346	58.625	61.279		0.45	49.194	60.696	57.99
1.17	-2.34			0.5	59.268	59.375	62.8		0.5	46.911	58.179	56.274
1.95	0.195			0.55	59.305	59.127	62.838		0.55	44.202	55.152	54.09
0	-1.56			0.6	58.311	58.313	62.175		0.6	44.871	54.608	54.718
-0.39	-3.9			0.65	56.927	57.233	61.322		0.65	57.901	63.866	65.934
1.365	0.39			0.7	55.311	55.891	60.216		0.7	63.717	68.088	70.885
1.17	2.34			0.75	53.568	54.301	58.754		0.75	63.578	68.702	70.688
1.56	0.195			0.8	51.842	52.702	57.001		0.8	60.521	67.782	68.153
1.17	-0.78			0.85	50.293	51.406	55.089		0.85	55.688	65.211	64.124
3.705	0.195			0.9	49.047	50.529	53.243		0.9	51.47	61.971	60.381
2.145	0.195			0.95	48.206	50.006	51.769		0.95	48.417	58.621	57.492
-1.17	-3.51			1	47.664	49.7	50.72		1	46.326	56.083	55.465
1.56	1.755			1.05	46.832	49.311	49.521		1.05	45.249	54.568	54.9
1.17	2.34			1.1	45.323	48.672	47.769		1.1	42.207	51.469	52.514
1.17	0.975			1.15	44.605	48.7	46.85		1.15	47.313	55.399	57.641
2.145	-0.78			1.2	46.837	50.702	48.814		1.2	60.733	66.141	69.914
2.34	0.195			1.25	51.761	54.407	53.421		1.25	64.074	68.16	71.554
2.145	0.39			1.3	56.515	57.829	57.959		1.3	63.213	68.179	70.256
-1.17	2.535			1.35	59.01	59.554	60.467		1.35	59.844	66.775	66.895
0	2.34			1.4	59.724	60.002	61.449		1.4	55.074	63.973	62.331
3.705	2.34			1.45	59.513	59.861	61.769		1.45	50.816	60.715	58.664
-0.975	0.195			1.5	58.668	59.328	61.692		1.5	48.442	58.02	56.734
-3.315	-0.195			1.55	57.205	58.36	61.188		1.55	47.01	55.826	55.076
-1.56	0.195			1.6	55.305	57.004	60.249		1.6	45.358	54.039	53.682
-0.39	2.34			1.65	53.357	55.418	58.901		1.65	50.396	58.259	60.23
-0.195	2.34			1.7	51.676	53.783	57.211		1.7	60.654	65.142	68.296
1.755	0.585			1.75	50.267	52.318	55.385		1.75	65.242	68.729	71.111
-0.975	-0.975			1.8	49.073	51.231	53.65		1.8	62.177	68.452	69.392
-0.39	-1.755			1.85	48.058	50.518	52.13		1.85	58.126	66.766	66.015
-0.195	0.195			1.9	47.198	50.053	50.894		1.9	52.975	63.626	61.589
1.95	0.78			1.95	46.511	49.8	49.955		1.95	49.231	60.183	58.195
-0.975	-0.975			2	46.071	49.858	49.252		2	46.639	57.308	56.076
-1.56	-1.365			2.05	45.849	50.192	48.65		2.05	45.092	55.046	54.66
1.95	0			2.1	45.383	50.193	47.748		2.1	43.34	53.378	54.254
-0.975	0.195			2.15	44.229	49.244	46.208		2.15	47.059	56.414	59.025
2.145	0.195			2.2	43.538	48.413	45.328		2.2	61.52	66.108	69.793
0	1.365			2.25	45.521	49.889	47.496		2.25	64.096	68.451	71.776
2.145	0.78			2.3	50.562	54.094	53.037		2.3	62.091	68.306	69.657
1.56	-0.78			2.35	55.858	58.366	58.692		2.35	58.231	66.931	65.954
-0.195	-0.195			2.4	58.875	60.329	61.573		2.4	53.146	63.871	61.332
-0.195	0.78			2.45	59.862	60.426	62.249		2.45	49.614	60.742	57.889
1.56	1.755			2.5	59.865	59.892	62.253		2.5	47.486	58.221	56.15
-0.78	2.34			2.55	59.338	59.18	62.131		2.55	46.32	56.352	54.841
-1.365	-3.705			2.6	58.27	58.12	61.638		2.6	43.393	53.48	52.517
-4.095	-1.365			2.65	56.717	56.659	60.626		2.65	52.255	59.956	60.907
-3.12	0.195			2.7	54.887	55.008	59.175		2.7	63.451	68.336	70.483
-4.095	0.195			2.75	53.001	53.394	57.41		2.75	64.277	69.361	70.628
-1.95	0.195			2.8	51.239	51.94	55.527		2.8	61.9	69.036	69.117
0	-0.78			2.85	49.762	50.732	53.741		2.85	57.275	67.077	65.573
1.95	0.39			2.9	48.626	49.835	52.191		2.9	52.508	63.835	61.232
-0.195	0.39			2.95	47.788	49.289	50.936		2.95	48.889	60.051	57.696
1.17	0.195			3	47.144	49.029	49.923		3	46.694	57.239	55.855
-0.975	0.195			3.05	46.456	48.739	48.823		3.05	44.555	54.706	54.05
-1.755	-3.9			3.1	45.568	48.198	47.429		3.1	43.907	53.708	54.169
1.56	-0.78			3.15	45.047	48.097	46.631		3.15	50.656	59.554	62.416
2.145	0.195			3.2	45.736	49.469	47.734		3.2	61.04	65.629	69.352
-1.56	-0.195			3.25	47.929	52.323	50.825		3.25	63.801	67.736	71.243
0	-0.195			3.3	51.325	55.558	54.682		3.3	60.947	67.004	69.189
-2.34	-3.9			3.35	55.335	58.226	58.196		3.35	56.886	64.937	65.157
-4.095	-3.9			3.4	58.647	59.964	60.765		3.4	52.111	61.985	60.898
0	-1.755			3.45	60	60.563	61.959		3.45	49.182	59.184	57.682
1.56	0.195			3.5	59.609	60.224	62.016		3.5	47.602	56.711	55.6
2.145	0.195			3.55	58.408	59.349	61.501		3.55	46.576	54.612	54.196
0.78	0.975			3.6	56.939	58.172	60.699		3.6	45.165	53.871	54.509
0	0			3.65	55.242	56.709	59.544		3.65	52.611	59.304	61.515
-0.975	1.17			3.7	53.376	55.017	58.008		3.7	65.06	67.617	70.713
1.17	-1.755			3.75	51.56	53.331	56.28		3.75	64.149	68.647	70.591
-1.755	0			3.8	50.027	51.903	54.584		3.8	61.245	68.082	68.398
-0.975	0.195			3.85	48.812	50.816	53.022		3.85	56.332	65.797	64.508
-1.95	0.195			3.9	47.836	50.051	51.63		3.9	51.671	62.509	60.347
-3.12	0.975			3.95	47.054	49.574	50.401		3.95	48.233	59.178	57.049
-0.195	2.73			4	46.474	49.332	49.267		4	45.991	56.628	55.253
-1.56	0.78			4.05	46.059	49.27	48.202		4.05	44.339	54.382	54.122
-0.975	0.195			4.1	45.575	49.33	47.365		4.1	42.55	52.303	52.931
0.585	-1.755			4.15	44.839	49.493	47		4.15	54.363	60.939	63.289
-0.195	0.195			4.2	44.898	50.294	47.814		4.2	62.939	66.84	69.787
-1.17	0.195			4.25	47.609	52.626	50.812		4.25	63.495	67.304	69.553
-1.17	0.195			4.3	53.038	56.351	55.744		4.3	61.125	66.751	67.704
0	-0.975			4.35	58.132	59.548	60.185		4.35	55.955	64.062	63.316
-1.56	0.195			4.4	60.231	60.587	62.073		4.4	51.225	60.762	59.169
-3.705	-0.78			4.45	60.034	60.068	62.086		4.45	47.921	57.784	56.485
-1.17	-0.78			4.5	59.172	59.2	61.656		4.5	46.483	55.914	55.137
-1.17	0.195			4.55	58.191	58.311	61.207		4.55	43.469	53.025	52.637
-0.975	-3.705			4.6	56.783	57.027	60.364		4.6	48.271	56.046	57.053
1.17	0			4.65	54.865	55.232	58.941		4.65	61.986	65.812	68.799
-1.17	0			4.7	52.863	53.376	57.186		4.7	63.685	67.408	70.238
-1.17	-3.705			4.75	51.191	51.895	55.371		4.75	61.866	67.264	68.763
-4.095	-3.51			4.8	49.842	50.796	53.621		4.8	58.07	65.975	65.5
-0.975	-1.365			4.85	48.671	49.933	52.01		4.85	53.527	62.947	61.23
-0.78	0.195			4.9	47.67	49.307	50.634		4.9	49.966	59.282	57.673
1.17	0.39			4.95	46.961	49.046	49.604		4.95	47.383	56.452	55.495
1.17	0.39			5	46.484	49.107	48.848		5	45.426	54.75	54.217
-0.975	0			5.05	45.723	49.019	47.843		5.05	44.359	53.225	53.223
-1.95	0.78			5.1	44.357	48.455	46.275		5.1	43.504	53.305	54.726
-0.975	2.34			5.15	43.859	48.499	45.72		5.15	54.349	61.188	63.443
0	0.195			5.2	46.358	50.754	48.444		5.2	64.43	68.094	70.257
0.195	0.195			5.25	51.531	54.9	54.023		5.25	63.191	67.866	69.347
-3.12	-2.925			5.3	56.41	58.545	59.124		5.3	61.114	67.332	67.189
-1.95	0.195			5.35	58.867	60.029	61.429		5.35	55.952	64.615	62.717
-1.56	0.78			5.4	59.527	60.057	61.884		5.4	51.258	61.585	59.16
-0.195	2.34			5.45	59.401	59.65	61.878		5.45	48.215	58.446	56.468
-1.56	0.195			5.5	58.758	59.003	61.719		5.5	46.938	56.329	55.383
-1.17	-4.68			5.55	57.5	57.908	61.19		5.55	44.566	53.817	53.746
1.56	-2.73			5.6	55.722	56.386	60.19		5.6	45.438	53.789	54.56
-0.195	2.34			5.65	53.761	54.749	58.777		5.65	59.412	63.918	66.727
-1.17	0.78			5.7	51.915	53.263	57.049		5.7	63.829	67.543	70.669
-0.39	-3.51			5.75	50.291	51.975	55.22		5.75	62.447	67.647	69.906
1.365	-1.365			5.8	48.949	50.895	53.516		5.8	58.96	66.718	67.144
-0.975	-5.46			5.85	47.898	50.077	52.059		5.85	53.877	64.122	62.69
-5.07	-0.975			5.9	47.115	49.597	50.904		5.9	49.659	60.853	58.822
-3.12	0.195			5.95	46.49	49.378	49.926		5.95	46.787	57.714	55.97
2.145	2.73			6	45.793	49.118	48.731		6	45.051	55.508	54.949
2.145	0.195			6.05	44.965	48.694	47.226		6.05	42.794	52.622	52.661
-1.17	0.195			6.1	44.671	48.786	46.606		6.1	45.971	55.222	57.106
-5.265	2.535			6.15	45.707	50.196	48.252		6.15	55.706	62.465	66.215
-4.485	0.78			6.2	48.208	52.762	51.791		6.2	63.178	66.993	70.421
-2.535	0.195			6.25	51.853	55.663	55.664		6.25	62.329	67.552	69.665
-3.12	-1.95			6.3	55.933	58.188	58.757		6.3	59.191	66.717	66.247
-2.145	0.195			6.35	59.074	59.836	60.757		6.35	54.391	64.139	61.786
1.56	0.195			6.4	60.163	60.253	61.531		6.4	50.246	60.802	58.124
1.17	2.145			6.45	59.632	59.698	61.413		6.45	47.585	58.124	56.009
-2.34	-0.195			6.5	58.344	58.597	60.858		6.5	45.919	56.099	54.48
-1.95	0.195			6.55	56.754	57.187	60.012		6.55	44.888	54.414	53.366
-0.195	1.17			6.6	54.988	55.548	58.781		6.6	46.062	55.762	56.346
-1.17	-0.78			6.65	53.178	53.806	57.175		6.65	59.092	64.264	66.292
-0.195	0.195			6.7	51.49	52.185	55.438		6.7	64.871	68.791	70.814
-0.975	0.78			6.75	50.064	50.891	53.805		6.75	62.187	68.37	68.885
-4.095	3.12			6.8	48.875	49.961	52.325		6.8	58.681	67.143	65.612
1.95	0.195			6.85	47.839	49.368	50.982		6.85	53.541	64.18	61.369
0	0.195			6.9	46.947	49.052	49.756		6.9	49.819	60.341	57.608
0	0			6.95	46.255	48.923	48.631		6.95	46.914	57.268	55.008
-2.925	0.195			7	45.753	48.919	47.652		7	45.392	55.315	54.077
-1.56	0.975			7.05	45.261	49.055	47.016		7.05	42.241	52.048	51.871
-3.12	2.34			7.1	44.748	49.422	47.006		7.1	46.551	54.76	56.231
-3.12	-2.73			7.15	45.354	50.538	48.341		7.15	60.049	64.66	68.031
-2.925	-1.755			7.2	48.63	53.059	51.866		7.2	63.053	66.661	69.692
0	-0.975			7.25	53.966	56.507	56.838		7.25	61.967	66.772	68.651
0	0.975			7.3	58.414	59.182	60.803		7.3	58.552	65.17	65.307
2.145	0.78			7.35	59.964	59.961	62.174		7.35	53.739	62.276	60.935
1.56	0.78			7.4	59.58	59.535	62.048		7.4	49.825	59.151	57.381
-0.39	-1.365			7.45	58.624	58.817	61.833		7.45	47.824	56.451	55.37
-0.975	-2.145			7.5	57.455	57.928	61.603		7.5	46.161	54.213	54.148
-0.975	-1.365			7.55	55.938	56.607	60.789		7.55	44.575	52.212	52.392
-0.975	-0.195			7.6	54.12	54.883	59.253		7.6	50.274	57.309	59.559
-5.46	0.195			7.65	52.279	53.157	57.413		7.65	60.015	64.408	67.499
-1.95	-0.78			7.7	50.649	51.757	55.633		7.7	64.559	67.785	69.924
1.56	-0.195			7.75	49.256	50.678	53.975		7.75	62.082	67.796	68.459
2.145	-1.365			7.8	48.082	49.853	52.443		7.8	57.779	66.271	64.695
1.365	-1.365			7.85	47.121	49.269	51.056		7.85	52.773	63.503	60.607
-0.975	-0.78			7.9	46.373	48.944	49.841		7.9	48.917	60.157	57.304
2.34	0			7.95	45.838	48.894	48.826		7.95	46.309	57.172	55.102
1.17	0.39
-2.925	-0.195
0	-0.195
0	-0.195
1.365	6.24
0	6.435
1.95	2.34
2.145	2.34
0.39	1.56
2.145	0.195
1.95	1.755
-0.78	0.39
-0.975	2.145
0	2.145
2.34	0.78
2.145	0.39
2.145	-1.755
1.17	-0.78
-0.195	0.195
1.17	2.34
-0.975	0.195
-1.17	-0.195
-4.095	0.975
-1.95	4.68
-0.195	2.34
-0.195	3.315
1.56	2.145
2.145	2.34
0	0.195
-3.12	1.755
-0.975	-0.78
0	-2.73
0.585	0.78
-0.78	2.34
1.17	-0.78
-0.975	-3.9
-1.17	-4.485
-1.56	-0.78
-2.925	2.34
0	1.17
-1.17	0
-4.29	-0.195
0	0.195
-3.705	-1.56
-0.78	0.78
-0.975	1.755
-0.78	0.195
-0.39	-0.195
0	0.195
2.145	-4.485
1.95	-4.095
1.365	-2.34
-0.39	-0.78
2.34	0
0	-0.195
-0.975	-4.29
0	-4.68
-0.39	-3.9
-4.095	0
-4.095	-0.195
1.17	-4.485
-0.975	-3.9
-0.39	-3.705
0	0.195
-1.56	-3.9
2.145	-0.78
1.365	-1.56
0	-1.17
-0.975	0.195
-3.12	-0.78
-3.9	-4.095
2.535	-0.78
3.9	-3.9
2.145	-0.195
0	-3.705
0.195	-0.975
0.585	-3.9
-0.195	-0.195
-2.535	0.585
-1.17	0.78
0	0.195
1.365	1.755
1.17	-0.78
-0.975	-3.705
1.95	0.78
0.585	-0.195
-0.39	-4.095
-0.975	0
-0.195	-0.78
1.56	0
2.145	0
0.585	-0.975
0	-2.145
3.705	-1.365
2.145	2.145
0	0.78
1.56	-1.365
4.68	-1.365
6.045	-1.365
2.34	2.34
-1.17	0
-3.12	-0.975
-0.975	-3.9
0	-3.9
0.195	-0.195
2.34	0.195
2.145	0.195
-0.195	-1.365
2.145	0.78
-0.195	0.195
-0.975	0.975
-0.975	-0.78
-6.24	4.485
-0.195	4.68
2.145	1.755
1.56	1.95
0.195	-0.78
1.365	2.34
1.56	4.875
0	0.39
-1.17	0.78
0.78	1.755
2.145	3.12
3.705	0
0	1.17
0	2.34
0	2.535
-2.925	0.39
-0.39	-0.195
0	0
1.755	0.195
-0.975	0.195
-5.655	2.34
-1.17	1.755
0	-0.585
-4.095	0
-4.095	0.195
1.56	0.975
2.145	4.68
-0.975	2.34
0	2.34
-0.975	2.535
1.95	0.195
3.705	-1.365
1.56	0.195
-0.39	0.78
-0.975	0.195
2.145	-1.56
3.315	2.34
2.145	5.46
2.145	7.605
2.145	2.34
0.39	0.195
1.365	-1.365
2.145	2.34
1.56	0.39
2.145	-0.78
2.145	-0.78
-0.78	0.195
1.95	-0.195
-0.975	0
-3.12	2.535
-1.17	-0.78
1.95	-2.145
0	2.145
0	0.195
1.17	2.535
2.535	1.17
4.095	-0.195
3.9	0
6.24	1.755
2.145	0.195
2.34	0.195
0	0.39
1.56	0.975
1.56	2.535
1.365	0.195
2.145	2.34
3.12	2.34
2.145	0.195
2.145	0
2.145	0.195
-0.195	0.78
-0.975	0.39
-0.975	-1.365
1.56	-4.095
-1.17	-0.78
-0.195	1.755
-1.17	0.195
-0.39	-2.925
-5.265	-0.975
1.17	0.195
2.145	-1.365
1.365	-3.9
2.34	-3.9
1.95	-3.51
1.95	-1.755
1.17	-0.195
2.145	-0.975
1.95	-3.51
-0.195	0
1.56	2.145
1.17	0.78
2.145	-0.78
2.145	-1.56
-0.195	-0.195
-0.975	0.195
2.145	0
2.145	-0.975
1.56	1.56
3.12	0.195
3.9	0.195
2.145	0.195
1.95	1.755
1.95	2.34
1.17	0.975
0.975	0.195
2.145	0.195
-0.195	0.78
-0.195	0
1.365	2.34
-1.755	2.34
-4.29	0.195
-1.17	-3.51
-1.755	0.195
1.365	1.755
1.755	-0.195
0	-2.925
1.755	0.195
-0.195	2.145
1.755	0.78
-1.755	0.975
1.95	3.9
1.95	1.56
1.755	1.17
-1.95	0.195
1.95	0.195
0.975	0.195
1.755	0.195
-0.195	2.535
-0.585	0
-1.95	-3.51
-1.17	-2.73
0.39	-0.78
1.365	1.17
1.755	0.39
0.975	0.195
1.95	-4.095
-0.195	-1.56
-0.39	0.195
-1.365	0.195
-0.195	0.78
-2.145	0.195
-2.73	-0.39
-1.755	0.195
-4.095	0.39
-1.755	0
1.755	-1.755
1.365	-3.9
1.17	-2.34
1.95	1.17
1.95	0.39
0.975	-2.34
-0.195	0.195
1.365	0
1.365	-0.975
-1.365	-1.755
0	-0.78
1.95	0.195
1.95	-0.78
1.95	-0.585
3.51	0.195
2.34	0.195
2.34	-0.195
3.12	0
1.95	-3.9
-0.195	-0.975
-0.39	2.34
1.95	0.585
1.95	-0.78
1.365	0.78
1.755	0.195
1.365	0.195
1.755	1.755
1.95	0.78
2.925	-0.78
3.51	0.195
1.95	2.34
1.755	0.39
1.95	-1.365
3.12	-0.78
1.755	0.195
-1.17	-3.9
1.755	0.39
-0.39	-1.365
-1.365	-2.925
-0.195	-2.925
0.39	-1.95
1.95	0.585
2.34	0.39
-0.39	0.78
0.975	-3.9
1.755	0
2.145	4.68
1.17	0.78
-0.195	-1.365
-1.755	0.195
1.365	3.315
2.34	6.435
1.755	2.34
0.975	0.78
2.145	0
1.755	0.195
-0.195	0.195
-0.195	-3.705
1.365	-1.365
1.755	0.195
1.95	-0.585
1.365	-0.195
1.95	-3.9
3.9	0.195
3.51	0.195
-0.39	-3.705
-1.755	0.195
2.145	0
2.145	2.34
1.95	0
1.365	0.195
-1.755	-3.9
-0.195	-4.485
-1.365	-3.9
-0.195	-0.78
2.925	0.195
3.51	2.34
2.34	2.73
0.975	5.265
1.95	0.39
1.17	2.145
-1.17	0.975
-0.195	-0.78
1.17	-0.78
1.95	0
1.95	-0.78
1.95	1.56
1.95	2.145
2.145	0
2.925	-0.78
1.95	4.485
1.95	0.39
1.17	-1.755
1.755	-1.56
3.51	-3.9
1.755	-0.78
1.17	0.195
1.95	-1.365
3.12	-3.9
1.95	-2.925
-0.195	2.34
0.975	4.68
2.925	0.195
2.145	-1.95
3.12	-3.9
3.12	-4.095
3.51	-0.195
1.755	0
-1.755	-0.195
2.34	-1.56
1.365	-2.925
0.975	2.145
1.365	2.34
1.95	1.755
-0.195	-3.51
-1.755	-0.195
1.95	-2.925
3.51	-3.705
1.365	0.195
-0.39	-3.51
0.975	0.195
0.39	-0.195
1.95	-1.56
1.95	-0.78
1.365	-0.975
0.975	-3.51
1.365	-0.195
-1.17	-0.195
-3.315	0.195
1.755	-0.78
1.95	-3.51
1.755	-2.34
1.755	-1.365
0.975	-0.195
-0.195	-0.975
1.755	0.195
2.34	-3.705
-0.195	-3.705
-1.17	-3.9
1.365	-3.9
-0.195	-3.9
-0.195	-1.56
1.95	0.195
-1.17	0.195
-0.39	-0.195
1.365	0.195
3.51	-0.78
3.51	0.39
3.9	-2.34
2.145	-3.9
0.975	0.585
-0.975	0.78
-0.195	0.195
-0.195	0.195
1.755	-0.195
0.975	-2.925
-4.875	-3.12
-0.585	2.34
1.365	0.195
-1.17	-1.755
-4.29	-0.195
-0.195	-1.365
1.365	-0.195
2.145	-0.195
1.755	2.34
-1.56	2.34
1.365	-0.975
1.95	-0.585
1.95	0
1.95	0.195
-0.195	0.195
-0.195	-2.925
1.365	1.56
1.755	0.78
-0.39	-0.975
1.17	-2.925
0	-2.925
2.925	-1.755
-1.365	-3.9
-1.17	-6.045
1.365	-0.975
1.95	0
1.755	0
1.755	-1.56
-3.12	6.045
1.755	2.34
1.95	0.195
2.145	0.78
4.485	2.34
1.95	0.195
-0.195	-3.705
1.755	-3.51
1.17	-0.975
1.95	0.195
-0.195	0.195
1.17	0.195
-0.195	-2.34
-0.195	-3.9
-0.195	-2.73
-0.585	-0.78
1.755	-2.925
-0.195	-1.365
1.17	-2.925
1.17	-2.925
1.95	-2.925
-0.195	-3.9
-1.17	-4.095
-1.56	-3.9
1.17	-1.755
1.755	0.39
1.95	2.145
1.365	-0.195
2.925	-0.78
1.755	4.68
0.975	2.34
1.17	-2.34
1.755	0.195
-0.39	0.195
-0.585	-0.78
1.755	-0.78
3.51	1.17
0.975	2.34
-0.39	-1.17
0.39	-0.78
1.365	-0.975
-1.17	-2.73
-1.95	-1.56
0.975	-3.9
-1.17	-1.365
-0.195	0.78
-0.585	-1.365
1.95	0.195
2.145	1.755
1.17	0.195
4.29	0.195
1.95	0.195
1.755	0.195
1.365	-3.51
0.975	-3.705
3.51	-2.34
3.12	-3.9
5.85	-4.485
3.51	-3.9
2.34	0.195
2.34	4.68
2.34	2.34
3.51	-0.975
1.755	-0.975
-1.17	-1.755
0.975	-0.975
-0.195	-0.975
0.975	0.195
2.925	0.195
3.51	0.585
1.95	4.68
1.95	0.78
2.34	-3.9
3.9	-4.485
5.655	-3.9
1.95	-2.145
1.755	0.195
1.95	0.195
2.145	0.975
-0.39	0.39
1.755	0.195
2.34	1.755
1.95	2.145
2.34	2.145
4.485	0.39
1.95	-0.195
2.34	0.195
1.95	-0.195
-0.195	0.39
-0.39	0.195
1.755	1.17
1.755	2.34
2.925	2.145
1.17	2.34
0.975	2.34
-0.39	0.195
-1.17	-3.12
1.56	0.195
3.12	0.39
0.39	2.145
1.755	2.34
-1.17	0.195
-1.95	0.975
-0.585	2.145
2.925	0.195
1.95	-0.195
3.51	0.39
-0.195	1.17
-0.39	2.145
1.95	0.975
1.755	0.78
3.12	2.34
2.34	4.68
-0.195	-0.78
-1.365	2.145
-1.365	0.78
-0.195	0.39
-0.195	0.195
-0.195	1.56
-0.78	0.78
2.145	1.56
4.485	0.975
1.95	4.485
2.925	0.195
1.95	2.145
3.12	2.145
2.925	-0.78
3.705	0.39
1.755	2.34
1.17	0.195
1.755	-1.365
-0.195	-1.365
-0.195	-3.9
-0.39	-2.925
-0.195	0.195
-0.39	-3.9
-0.195	-0.78
1.365	-0.975
2.145	0.39
-1.17	0.195
1.95	0
1.95	-0.975
0.975	-2.925
-0.195	2.34
0.39	3.12
0.975	0.195
-0.195	0.78
1.755	-1.56
1.95	-0.975
-1.56	-0.195
-0.39	0.39
-3.12	0.78
1.17	1.95
1.95	5.46
1.95	2.535
1.365	1.17
3.9	0.195
1.95	-2.925
-1.755	0.195
1.755	1.755
1.95	2.34
0.39	4.875
0.195	2.145
1.755	-0.195
3.51	-0.195
1.95	-0.78
1.17	0.78
1.95	0.585
1.95	-0.195
1.755	0.975
1.95	2.34
1.95	-1.755
1.95	-0.78
0.975	2.34
0	2.34
0.39	-3.9
1.95	-1.755
1.95	0.195
1.17	0.195
-0.585	-0.195
3.51	-0.975
2.34	0.195
2.925	0
1.365	0.39
0.975	0.195
-1.17	0
1.755	0.39
1.95	0
-0.195	-2.925
0.975	-3.9
-0.39	0
-0.585	0.195
-0.195	2.34
0.975	0.195
3.12	-0.78
-0.195	0.195
-0.585	0.195
1.95	-0.195
1.95	0.195
-1.365	-0.195
1.365	0
2.925	0.195
1.17	1.755
-1.17	0.195
-4.095	0.78
1.95	0
2.925	-1.365
3.51	0.195
1.95	-0.585
1.17	-3.705
1.755	0.195
1.95	0.195
1.17	0.195
1.95	-1.755
1.95	0.195
1.95	0.78
2.145	0.195
-1.17	0
-0.39	-0.78
-0.195	-1.365
1.365	-0.195
-1.17	-0.975
1.95	0
-0.195	-0.78
-1.365	0.585
-1.755	-2.925
-1.365	-0.975
1.17	-2.73
-0.39	0.195
-4.485	-0.975
-1.365	0.195
2.145	0.39
0.975	0.195
-1.95	-1.365
-3.315	-3.9
1.17	-0.78
-0.585	0.78
-0.195	0.975
3.705	-1.365
0	-0.78
-0.585	-1.365
-0.975	0
1.17	-2.925
1.755	-0.195
1.95	-0.78
-0.195	0.195
1.95	0.975
1.95	0.195
1.95	0.78
5.85	0
0.975	0.195
-1.755	0.195
0.975	-0.195
-0.39	-0.585
1.755	0.78
-0.195	0.975
-0.39	-0.195
1.755	0
1.755	2.34
1.95	-0.78
-1.755	-3.9
1.17	-0.78
1.755	-0.78
1.755	0.195
-0.195	0.39
1.95	0.39
1.95	0.39
1.17	-4.485
-0.195	-3.51
2.925	-4.29
6.435	-3.9
1.365	-3.51
2.34	-1.365
1.95	0.78
1.755	1.17
-0.195	-0.195
-2.145	0.195
-0.195	0.195
1.95	-2.73
0.975	0
0.975	2.34
1.17	2.34
1.95	-0.78
-0.195	0.39
-3.12	0.975
-1.17	0.195
1.365	0.195
2.925	2.535
5.655	0.195
2.925	0.195
1.95	0.195
1.365	-2.925
3.51	-2.925
1.95	0.195
1.95	1.56
0.39	1.56
-1.365	-0.78
-0.195	-1.56
-0.195	0.195
1.365	2.145
1.365	2.34
2.925	2.535
-0.195	2.34
-0.195	-0.975
1.755	-3.9
1.755	-0.78
1.365	0.78
2.34	0
5.655	0.195
2.145	-0.195
2.925	-2.925
2.925	0.39
3.51	1.17
5.07	0.39
2.34	0.195
3.9	-0.195
2.925	2.34
2.145	0.195
1.17	0.195
0.975	2.145
2.145	0
-1.365	0.195
-0.195	0.195
-0.195	0.39
2.145	0.195
6.045	0
2.34	-3.51
3.51	0.195
6.045	0.195
3.12	0.39
3.51	0
2.925	-3.705
0	1.755
1.755	2.34
2.145	2.34
1.755	2.535
0.975	-1.365
2.34	0
2.925	-0.195
1.755	2.34
2.535	-0.975
2.34	-3.9
-0.195	-0.78
2.34	0.195
1.95	-1.365
1.755	-3.51
1.95	-0.975
2.925	-2.34
1.755	0.195
3.12	2.145
6.045	3.12
4.875	1.755
1.17	-0.78
0.975	-2.925
1.95	-1.755
0.39	0.195
2.145	0.195
3.705	0.195
1.95	0.195
2.145	0.195
2.34	3.315
4.875	4.875
2.925	2.34
2.925	0.78
3.9	0.78
2.925	-0.195
6.045	0
5.85	-0.195
4.29	-3.9
1.95	0.78
6.045	0.195
2.925	0.195
4.485	-2.925
7.605	1.17
2.34	4.68
1.755	0.195
2.925	-0.975
1.17	-0.195
5.85	-0.975
5.655	-1.365
3.51	-0.975
3.315	-4.485
2.925	2.145
2.73	0.195
3.51	-3.705
5.07	-0.975
1.755	0.195
5.655	0.195
10.14	0.39
7.995	0.78
5.85	0.78
2.73	0
-0.585	0
1.17	0.78
5.07	4.485
2.73	3.51
2.925	0
4.875	0.195
1.95	0.195
3.705	0
4.875	-0.975
4.29	0.195
1.95	0.975
1.56	2.34
1.56	2.34
1.56	0.975
3.12	-1.56
-0.39	-3.9
-0.78	-2.34
1.17	0.195
1.95	2.34
-0.39	0.195
-1.56	0.39
-0.195	-1.365
-0.78	-3.9
-0.39	-1.755
0.78	0.39
3.51	-0.975
1.56	0.195
-1.56	-1.365
-0.39	-1.95
-0.39	-0.975
1.17	-0.195
2.145	0.195
1.17	-0.78
1.755	-0.975
1.17	0.195
4.875	-1.755
3.315	-3.9
-0.39	0
0.975	2.145
1.755	2.34
1.755	-0.195
2.73	-1.365
1.755	0.195
-0.39	0
2.73	-3.9
2.925	-3.705
1.56	-0.975
-3.51	-2.925
0.195	-2.73
-0.585	-4.68
-0.78	-4.68
1.95	0
-0.39	0.195
1.755	-1.755
1.755	-4.485
0.78	-3.9
1.56	-1.365
1.95	1.755
1.56	-3.9
4.875	1.755
3.315	0.78
2.145	0.195
1.17	-2.73
-0.39	-3.9
-1.365	-3.51
1.95	-1.755
-1.56	-1.56
-1.365	-4.485
0.78	-3.51
1.755	2.34
0.975	-0.195
0.975	-0.78
-0.39	0.195
1.755	0.195
0.78	2.535
-0.585	-0.195
-0.585	0.195
0.78	-1.365
2.73	2.145
4.095	0.78
1.755	-0.975
-1.95	2.34
-6.045	2.34
-5.85	-0.195
-0.78	0.195
-1.365	2.34
-2.925	0.975
-2.925	-3.705
-4.485	-3.9
-1.365	0
1.56	0.195
2.73	1.365
-0.585	2.535
-3.51	-3.9
-1.56	-3.9
-0.39	0.195
1.755	-0.78
1.56	0
2.145	0.195
1.755	0
-0.78	-1.365
-4.095	-3.9
-3.12	2.34
-5.85	5.265
-5.655	3.315
-4.485	0
-4.485	-0.585
-2.925	0.39
-1.56	0.975
1.17	0
-0.585	0.195
-3.51	0
-4.485	-1.755
1.17	0.195
1.17	2.34
-2.535	0.975
1.17	-0.78
1.95	0.195
-1.95	-1.17
1.56	0.195
-0.585	2.145
-0.39	0.195
-1.56	-0.975
1.755	-2.73
1.17	-1.365
-1.365	-0.195
-2.34	-0.78
-0.78	0.78
1.755	-4.485
-1.365	-3.51
0	-3.51
1.755	-2.925
-0.78	-2.34
-0.39	-2.535
-1.56	-2.73
1.17	0.195
1.56	0.195
-4.485	-0.195
-3.51	-1.365
1.755	0
2.73	0.195
1.17	-0.195
-1.56	-0.195
-2.34	0.195
1.17	3.315
-1.365	-3.51
1.56	-3.705
0.975	-2.535
-4.29	-3.9
-6.63	-3.9
-1.56	-2.925
0.195	-0.975
1.755	-4.095
-1.56	-6.24
-0.39	-3.9
-2.925	-2.73
1.56	-3.51
1.56	-0.975
2.73	-2.34
1.95	-3.9
1.755	-2.535
1.755	-1.365
1.755	0.195
1.755	-0.78
-0.39	1.755
0.78	0.78
-0.78	-3.705
1.95	-0.975
3.315	0.39
1.755	-3.9
-0.585	-3.705
-0.39	-3.12
1.17	-0.195
-0.39	-2.73
-2.34	-0.975
-0.78	0.585
-0.39	-2.34
1.56	-3.9
1.755	-0.975
-0.195	-4.485
0.975	-2.925
1.56	-3.9
0.195	-0.975
1.755	-0.78
-0.39	0.195
1.17	1.56
-1.365	-1.56
1.56	-4.68
5.655	-4.095
7.8	-4.485
4.875	-4.485
0.195	-2.925
1.56	0
2.535	-2.34
3.705	-0.195
6.045	-1.365
4.875	0.39
2.925	0.78
-0.39	0
-0.39	-2.73
1.17	-0.975
1.95	-2.925
5.655	-0.78
1.56	-2.925
2.145	-1.365
2.73	-0.195
1.95	1.755
1.755	0
-0.39	0.195
1.56	-0.195
1.56	-0.975
1.755	0.195
1.755	0.195
-0.39	-0.975
-0.39	-0.78
5.46	0.195
5.655	0.195
5.85	-0.975
3.315	-3.9
-0.39	0.195
-1.56	-2.73
1.17	-4.875
1.56	-3.705
-0.39	0.195
0.78	-2.34
-0.39	0.195
-0.585	-0.78
1.755	0.39
4.68	-0.195
5.46	0.195
3.315	0.78
4.875	2.34
0	2.145
-0.39	2.34
1.17	0.195
1.755	-2.34
1.95	-0.78
5.85	-2.73
1.755	-3.51
-0.39	-0.78
0.78	-0.78
1.95	0.195
1.17	0.195
1.755	0
2.73	-1.365
1.755	0
1.755	0.195
1.755	-2.73
2.145	-0.195
0.78	-0.78
0.78	-0.78
0.195	-1.365
-0.78	0.195
1.17	-0.78
1.95	-0.195
1.755	-3.9
-0.39	-2.925
-1.755	0.39
1.56	0.195
1.17	-1.56
0.78	-3.9
-0.39	-3.51
1.17	1.755
1.755	-0.195
-0.39	0.195
1.56	-0.195
5.655	-0.78
-0.39	0.195
1.56	0.195
1.755	-2.925
1.755	-0.975
1.17	-1.365
1.56	-0.195
-0.39	0
4.29	0.78
1.755	-1.365
3.51	0
1.755	0.195
0.975	0.195
1.17	-3.705
1.755	-0.975
1.755	-0.195
1.17	-4.485
-0.39	-0.195
1.17	-2.925
1.95	-0.78
1.755	0.195
0.78	-1.365
-0.39	-2.925
-3.51	-3.9
-0.39	-3.9
-0.39	-4.485
-0.39	-1.17
3.705	-3.51
2.925	-3.9
1.56	-1.755
1.17	-0.975
1.56	0
1.56	0.195
2.925	-1.365
0.975	-4.095
2.535	-3.9
1.755	-2.925
1.56	-5.46
-0.39	-3.9
-0.39	-0.975
0.78	-0.78
0.39	0.195
-1.365	1.17
1.95	1.755
2.73	0
1.755	0.195
-0.39	2.34
-1.56	3.705
2.925	0.195
1.755	2.34
0.975	0.78
0.975	0.195
0.975	0.195
3.315	1.755
3.315	-0.975
2.73	-3.9
1.56	-3.51
1.56	-1.755
1.17	-0.975
1.56	-1.755
1.755	-3.9
2.73	0.195
0.78	0.975
0.78	0.195
-0.195	0
-1.365	0.78
1.56	0
1.95	0.78
2.73	0.39
4.875	0.195
2.925	-0.78
1.755	2.34
2.535	-0.195
1.17	-2.925
1.56	-0.78
-0.585	0.195
1.17	0.195
1.56	-3.9
2.145	-2.34
3.315	-1.365
5.85	-0.195
1.755	-3.51
1.755	-2.925
2.73	-3.9
3.705	0.585
2.145	-0.195
2.73	-2.34
1.755	0.195
2.145	-0.78
1.755	-0.78
3.315	0
0.39	0.195
0.78	-0.195
-0.585	-4.095
2.73	-0.195
1.56	-3.12
2.73	-1.755
5.85	-0.195
2.73	-3.315
1.755	-3.9
1.755	-2.34
4.68	-3.9
1.755	-4.485
1.56	-4.095
1.755	-2.73
4.875	-4.875
4.875	-4.875
1.95	-1.365
2.145	-3.9
-0.585	-3.9
1.365	-0.78
3.315	2.34
0.195	0.195
-1.17	2.34
2.73	0.195
2.145	-3.9
3.51	-3.9
1.95	-3.705
2.73	-3.9
2.925	0.195
0.78	-0.195
1.755	-3.9
1.95	-3.9
1.755	-0.975
1.17	-3.9
1.56	-0.78
1.755	-0.195
1.755	-2.925
-3.51	0.195
0.78	0.195
3.705	-0.975
5.46	-3.9
2.925	-1.755
1.56	0.195
1.17	-0.78
1.95	-0.975
2.73	-0.78
2.73	-0.975
4.29	3.315
3.51	0.195
3.315	0.195
1.755	0.195
3.315	0.195
6.435	0.195
2.73	-0.195
-1.365	2.34
2.73	0.195
1.755	0.78
4.29	0.195
1.95	0.39
0.975	1.755
-0.585	0.195
3.315	-0.975
3.315	0.195
2.145	2.34
1.95	3.315
2.73	2.145
4.68	-0.78
2.145	0.78
3.51	-0.78
1.56	-1.365
0.975	-1.755
5.85	-3.9
2.145	-3.9
3.315	0.195
2.925	0.39
2.925	2.34
1.755	0.585
3.315	-2.925
5.85	0.195
5.85	0.78
6.435	0.195
7.41	2.34
6.24	0.195
5.85	0.39
5.85	0.195
6.045	0.195
3.12	-0.195
5.46	-3.9
2.73	0
2.34	1.17
5.85	0.195
4.875	0.78
3.315	-1.365
0.975	0.195
3.51	0.195
5.85	0.195
2.925	0.195
1.755	-0.975
1.56	0.195
2.535	0.975
1.755	-0.195
2.73	-0.195
1.755	-1.755
1.95	0.195
1.17	0.195
0.78	-0.78
-0.78	0.195
1.56	2.535
2.145	0.78
1.755	2.145
2.145	4.68
-0.585	0.195
0.78	-1.365
3.315	2.73
3.315	3.12
3.315	4.68
1.95	0.195
-0.39	0.195
1.56	-0.975
-1.56	2.535
2.73	0.195
0.78	-0.78
-0.39	6.435
1.365	2.34
1.755	0.975
4.875	2.145
1.95	2.34
1.755	5.46
1.755	3.9
0.78	0.195
0.975	-0.585
-1.365	5.46
-0.585	6.435
-0.585	3.315
-0.39	2.145
1.755	0.195
1.755	0.195
0.78	1.755
3.9	6.045
1.755	2.73
1.755	0.195
1.17	0.39
1.17	0.39
1.95	4.68
1.56	0.78
5.655	2.145
5.655	5.265
1.56	2.73
1.56	1.755
1.755	0.195
3.12	0.195
5.46	2.34
5.655	0.78
4.68	0.195
2.73	-2.34
2.73	0.78
1.365	0.78
0.78	0.195
3.315	0.78
1.755	0.195
1.95	2.34
3.12	-0.78
2.73	0.195
-0.78	-0.195
1.56	2.34
5.655	5.265
5.85	4.875
5.265	0
3.51	-0.78
2.535	0.195
1.755	0.39
2.535	1.17
4.68	4.875
3.51	3.315
2.73	1.17
5.655	2.535
5.265	4.875
3.12	1.17
2.73	0.195
1.755	5.46
2.925	4.095
3.12	5.46
2.34	6.435
0.975	3.315
1.56	0.195
0.78	2.34
-4.68	2.73
-2.145	1.95
1.95	0.195
1.95	4.875
1.56	5.655
2.73	2.535
3.51	4.68
1.56	2.34
1.365	1.755
0.975	4.485
2.73	4.875
1.56	3.315
1.56	4.68
1.56	3.315
1.56	4.875
2.73	3.315
1.365	3.12
4.68	6.24
2.535	5.265
4.29	5.46
3.315	2.34
1.365	0.39
3.12	2.73
5.85	1.755
2.535	0.195
3.51	0.78
5.46	3.315
4.485	3.315
2.535	7.605
1.56	5.46
5.655	7.605
4.68	4.875
5.655	0.195
3.12	3.12
7.215	2.34
5.655	4.485
1.365	5.265
2.535	5.265
2.73	2.34
1.56	0.78
1.365	2.34
2.73	0
3.12	0.78
2.925	2.73
2.535	0.195
0.78	5.265
1.365	5.46
1.365	2.34
0.975	0.195
0.78	2.145
0.585	2.73
1.56	2.34
1.95	0.195
3.51	2.535
1.365	4.875
1.56	3.315
1.56	5.46
1.56	0.39
1.56	2.34
-2.145	0.195
1.56	0.975
0.78	4.875
0.975	6.435
1.56	2.34
2.535	1.17
3.12	2.34
1.56	0.195
-0.585	0.195
-0.585	1.755
-0.585	2.145
-0.78	0.39
-0.585	0.39
-0.585	0.39
-1.56	1.95
1.56	0.975
1.755	0.195
1.95	2.34
1.365	4.485
1.365	2.145
-1.755	0.78
0.585	0.195
2.535	0
2.535	1.755
0.975	0.195
0.78	0.195
-1.56	2.34
0.78	0.195
-0.78	3.51
-0.78	4.68
1.56	0.195
1.365	0.195
0.975	-0.195
0.585	2.34
-1.56	-1.365
0	-1.365
-0.585	-0.975
1.365	-3.705
1.56	-4.095
1.365	-2.73
1.365	0.195
-0.585	0.195
-0.585	0.195
0.975	0.78
-1.56	2.535
1.365	0.195
-2.535	0.195
-3.51	-0.195
0.78	0.195
1.56	0.195
0.585	-0.78
2.535	-5.07
1.755	-1.365
-0.585	0.39
-2.145	0.195
1.56	0.39
-0.975	-1.56
-3.12	-2.925
-0.585	-0.195
1.56	0.975
1.56	0.78
3.315	0.78
1.755	2.34
-1.56	3.51
-0.78	1.17
1.56	2.73
1.365	1.56
5.265	0.585
3.12	0.195
5.655	-1.365
3.51	0.195
5.265	6.045
6.24	2.34
4.485	1.755
1.365	0.975
0.78	2.34
2.535	2.34
2.535	-0.78
3.12	0.195
-1.56	0.195
0.975	-0.78
3.12	-1.755
5.265	-0.195
0.975	-0.78
1.56	0
1.56	0.195
0.975	0
2.535	2.34
1.365	-0.78
1.365	3.315
1.56	3.315
2.535	1.17
3.9	1.755
1.95	2.34
-0.78	6.24
-0.585	3.51
0.585	-1.365
2.535	0.78
3.51	0.195
6.24	-0.975
5.46	0.195
1.56	0.975
3.12	2.34
1.56	4.68
-0.585	1.95
1.365	0.78
4.68	0
1.56	0.975
1.95	5.46
1.56	3.315
5.46	0.195
1.365	3.315
1.56	5.265
1.95	1.17
2.73	0.195
5.655	0.195
1.365	-0.195
1.755	1.755
1.755	0.78
1.755	2.34
1.56	4.485
2.535	3.315
2.535	4.875
1.56	2.34
1.755	0.78
2.535	3.315
1.365	2.145
-0.585	2.145
2.535	2.34
1.95	5.46
-0.585	3.315
2.73	0.195
1.755	0.78
1.56	0.78
0.585	0.39
2.535	4.485
3.12	0.195
-0.585	2.535
-0.585	4.875
1.56	5.265
1.56	3.315
1.56	5.265
0	5.265
-1.95	0.975
-0.585	0.78
2.535	3.315
2.535	0.195
1.365	2.34
0	2.34
0.975	4.485
1.56	2.34
3.9	0.78
1.56	2.34
0.195	5.265
0.975	2.34
1.56	1.56
1.56	2.145
1.56	2.34
2.535	0.78
1.56	3.315
0.975	2.535
1.56	2.34
1.56	2.34
2.34	3.51
1.56	0.78
1.56	-0.195
4.485	0.195
3.12	2.34
5.265	6.24
5.265	3.315
2.73	0.975
1.56	6.435
0.78	4.68
1.365	0.195
2.73	1.755
-0.585	3.705
0.975	0.195
1.56	0.195
-1.755	2.145
1.56	-0.78
1.56	0.39
1.56	0.195
-0.585	-0.195
1.365	0.195
0.585	-0.78
1.56	2.34
4.875	2.535
1.95	5.265
0.975	6.24
0	2.34
2.535	-3.9
-0.585	-1.365
1.95	0.78
5.655	0.195
5.655	2.535
5.655	0.195
1.56	0.195
2.535	0.195
1.56	1.755
-0.78	4.875
0.585	2.34
-0.78	2.34
2.34	2.34
3.12	2.34
3.315	1.17
-0.585	5.46
-1.56	2.34
1.56	2.34
2.73	2.34
1.56	0
-0.585	0
0.975	0.585
1.56	2.34
1.755	3.51
3.12	0.78
1.56	2.145
1.755	0.195
2.535	2.145
1.365	0.195
0.585	0.195
1.56	-0.195
1.56	-1.17
-0.975	2.34
0.78	0.78
1.17	0.195
5.07	0.195
3.12	-3.9
2.34	0.39
1.17	3.315
1.56	2.34
3.315	0.39
4.68	2.145
1.56	-0.195
1.95	-0.78
1.56	0.975
-0.585	1.365
-0.585	0.585
1.56	-0.78
1.56	-2.145
1.365	-3.9
1.56	0.78
1.56	2.34
1.56	0.78
-0.195	2.34
2.535	-0.195
3.51	-3.9
4.68	-3.51
1.56	-0.78
0.78	-0.195
1.56	0.195
4.485	-0.78
1.365	0.195
-0.39	2.34
-0.585	2.535
-0.975	2.34
-1.365	4.485
-3.705	0.78
-1.56	0.39
-0.975	3.9
1.56	2.34
6.24	0.78
1.755	0.195
-4.68	0.195
-0.78	2.34
2.73	0.195
-0.39	0.195
0.585	0.78
-0.975	0.195
-0.585	-2.34
0.585	2.145
2.535	0.78
1.95	0.195
-0.585	0.195
-0.585	3.315
0.78	0.39
1.56	0
3.12	3.315
1.56	-0.39
0.975	0
5.655	2.145
2.535	4.29
0.975	4.29
0.585	5.85
0.975	2.145
1.95	-0.195
4.875	0.585
4.095	1.95
5.46	2.925
1.56	3.12
-2.145	0
-0.39	0.585
-0.585	1.95
1.365	3.12
1.95	4.485
1.365	5.265
0.78	0.585
-3.51	4.485
-3.12	5.07
-6.63	0.78
0.585	0
1.365	3.12
0.585	0.585
-0.585	0
-3.51	5.265
-0.78	2.535
1.56	0
1.56	-0.195
1.755	-0.39
1.56	2.145
1.56	2.535
0.78	1.56
0.585	-0.195
1.56	2.145
-0.975	-3.705
2.73	-4.095
1.755	0
1.56	3.315
2.535	4.68
1.56	0.195
1.56	-4.095
-0.585	-1.56
-0.39	-3.12
1.365	0
-0.975	1.365
-2.145	0
-0.78	0.39
-0.585	2.145
-0.585	0
1.56	-0.39
-0.975	-1.755
-1.755	-1.56
-4.68	0.585
-0.585	2.34
0.975	0.585
-0.78	0
-4.875	2.145
-0.975	2.145
0.585	0
0.585	-0.975
-0.585	-3.12
-3.12	-3.12
-0.585	-0.39
1.365	-1.56
-0.585	-2.535
1.755	0.585
3.12	2.145
1.56	0.585
-0.585	0.195
2.535	-0.39
1.56	-0.195
1.365	0.975
1.56	0
2.535	-0.39
1.56	-1.755
3.12	-3.9
-2.34	0
-0.78	-4.095
1.56	-4.095
1.56	-3.12
-0.585	2.145
0.585	0
4.095	-0.975
3.12	-3.705
1.56	-3.9
0.585	-1.95
-0.78	-1.56
2.535	2.145
0.585	2.145
0.975	-0.39
1.755	-0.975
0.975	0
0.975	0.585
1.95	-1.755
0.975	-4.875
0.585	0
-1.755	0.195
0.585	0.195
0.78	0.975
2.535	2.145
1.365	0
1.56	-0.975
3.12	-1.95
3.51	0.195
1.365	4.68
-0.39	-0.195
1.56	-0.975
2.535	-2.535
-2.73	-0.975
1.56	0
0.585	0.195
1.56	-2.925
7.605	0
3.51	2.73
4.875	0.585
1.56	0.585
5.265	-0.975
5.655	2.145
0.975	0
1.95	0.585
2.535	-1.56
3.9	-0.39
1.365	-1.95
1.17	-2.34
[truncated: 178,002 more rows]

## Sheet: Fig.5
	Fig. 5B
	Day 2	54	59	44
	Day 5	44	38	34
	Day 10	37	45	30
	Day 17	30	37	42
	Fig. 5F
	Day 2	9.27448	12.2421	17.9674
	Day 5	12.8992	9.00292	14.4608
	Day 10	10.719	10.6111	10.5764
	Day 17	12.5951	12.6832	10.6347
	Fig. 5J
	Day 3	Day 17
	1.6988	2.0967
	1.7988	2.007
	1.72176	1.97
	Fig. 5K
	Genes	Day 3			Day 17
	S100A1	0.904554	0.891335	1.24029	2.45938	2.37466	2.94087
	PLN	0.815876	1.24899	0.981333	2.0594	1.54493	1.53939
	SCN5A	0.784727	0.960254	1.32707	2.57409	3.21326	3.8416
	CKM	1.3023	1.04968	0.731527	1.43794	1.04399	0.815848
	PDK4	0.985396	0.966466	1.05003	3.59887	2.90021	2.66704
	COX6A2	1.83991	0.997788	0.54471	3.56365	4.45641	2.74897

## Sheet: Fig. 6
	Fig. 6D
	Experiment										Simulation						Native tissue
	Stain	LONG1	LONG2	LONG3		Stain	CIRC1	CIRC2	CIRC3		Stain	LONG		Stain	CIRC		Stain	LONG		Stain	CIRC
	0	0	0	0		0	0	0	0		0	0		0	0		0	0		0	0
	0.000120701	0.461539	0.153846	0.246154		0.000128344	0.325217	-0.0676923	0.338462		0.002	0.0482381		0.002	0.195195		0.010089	0.350765		0.00591198	0.503597
	0.000294624	0.410257	0.205128	0.164103		0.000300089	0.341895	0.0902564	0.49641		0.004	0.0966692		0.004	0.366712		0.0189911	0.774491		0.00942023	0.143885
	0.000481853	0.34188	0.205128	0.28718		0.000496862	0.425284	0.180513	0.676923		0.007	0.169637		0.00699997	0.613305		0.0272997	1.12696		0.00946255	0.863309
	0.000685239	0.427351	0.290598	0.225641		0.000697713	0.38359	0.361026	0.473846		0.0115	0.279828		0.0115	0.814695		0.0356083	1.47943		0.0129496	0.143885
	0.000881022	0.34188	0.358974	0.164103		0.000321671	0.38359	0.135385	0.518974		0.01825	0.446726		0.01825	1.16256		0.0439169	1.25842		0.021223	0.791367
	0.00108013	0.273504	0.478633	0.307692		0.000468429	0.341895	0.293333	0.586667		0.028375	0.700653		0.028375	1.50124		0.0540059	1.60961		0.0241388	0.359712
	0.00128114	0.393162	0.34188	0.205128		0.000648886	0.30854	-0.0225641	0.676923		0.0435626	1.08926		0.0435623	2.37998		0.0635015	2.03291		0.03303	1.51079
	0.00147787	0.34188	0.444445	0.164103		0.000839877	0.38359	0.0902564	0.789744		0.0663438	1.68861		0.066344	3.40525		0.0700297	2.09991		0.0383115	1.29496
	0.00168411	0.358974	0.324786	0.28718		0.00104271	0.441962	0.0451282	0.586667		0.100516	2.62157		0.100516	5.52893		0.0795252	2.23647		0.0424799	2.15827
	0.00187942	0.376068	0.307692	0.205128		0.000655262	0.375251	0.293333	0.564103		0.151774	4.088		0.134688	8.14695		0.0860534	2.37516		0.0530174	1.29496
	0.0020847	0.393162	0.376068	0.14359		0.000815761	0.483657	0.293333	0.609231		0.2	5.53085		0.143231	8.97992		0.0991098	2.79591		0.0601947	3.30935
	0.00228096	0.358974	0.427351	0.184615		0.0010039	0.483657	0.428718	0.654359					0.151774	9.85866		0.107418	2.93332		0.0648413	2.30216
	0.00247817	0.273504	0.290598	0.348718		0.00119628	0.366912	0.315898	0.586667					0.164588	11.1768		0.116914	3.21326		0.0702243	3.81295
	0.00268346	0.290598	0.358974	0.348718		0.00139859	0.450301	0.38359	0.676923					0.183809	13.6392		0.129377	3.20432		0.0719509	3.16547
	0.00288067	0.358974	0.376068	0.307692		0.0016004	0.45864	0.518974	0.789744					0.2	15.7629		0.141246	3.48255		0.0754803	3.16547
	0.00308595	0.512821	0.427351	0.205128		0.00179943	0.433623	0.406154	0.76718								0.151929	3.76163		0.0783792	2.44604
	0.00328268	0.324786	0.410257	0.225641		0.00200329	0.408607	0.248205	0.631795								0.160237	3.89905		0.0861193	4.02878
	0.00348132	0.324786	0.444445	0.328205		0.00220655	0.525351	0.315898	0.699487								0.167359	3.6072		0.0890267	3.45324
	0.0036828	0.290598	0.324786	0.328205		0.00240317	0.391929	0.473846	0.699487								0.175074	3.52999		0.0931824	4.10072
	0.00387906	0.444445	0.427351	0.225641		0.00260644	0.517012	0.541539	0.76718								0.183383	3.81077		0.0990859	4.46043
	0.00408482	0.376068	0.393162	0.430769		0.00280919	0.441962	0.609231	0.789744								0.191098	4.16366		0.100237	4.02878
	0.00428061	0.393162	0.358974	0.410256		0.00300873	0.508673	0.49641	0.676923								0.2	4.51528		0.112107	5.82734
	0.00448542	0.376068	0.410257	0.246154		0.003212	0.558707	0.631795	0.564103											0.112666	5.32374
	0.0046831	0.324786	0.444445	0.14359		0.0034163	0.558707	0.586667	0.744616											0.116246	6.18705
	0.00487888	0.393162	0.427351	0.369231		0.00361239	0.433623	0.451282	0.812308											0.12033	5.61151
	0.00508512	0.410257	0.427351	0.369231		0.00381566	0.508673	0.541539	0.609231											0.127423	6.18705
	0.00528138	0.273504	0.478633	0.369231		0.00401952	0.575385	0.586667	0.857436											0.13576	7.91367
	0.00548714	0.290598	0.564103	0.328205		0.00421804	0.483657	0.631795	0.834872											0.142239	8.05755
	0.00568292	0.393162	0.495727	0.471795		0.00442035	0.575385	0.541539	0.586667											0.15113	9.20863
	0.00588203	0.478633	0.393162	0.471795		0.00461689	0.550368	0.518974	0.76718											0.159441	10.5036
	0.00608447	0.410257	0.478633	0.123077		0.0048217	0.517012	0.812308	0.789744											0.162954	10.2158
	0.00628025	0.393162	0.307692	0.328205		0.005026	0.600401	0.654359	0.586667											0.164761	10.9353
	0.00648601	0.478633	0.324786	0.348718		0.005224	0.525351	0.631795	0.564103											0.168836	10.2158
	0.00668227	0.324786	0.34188	0.348718		0.00542631	0.475318	0.473846	0.586667											0.179594	13.0935
	0.00688518	0.461539	0.512821	0.348718		0.00563053	0.575385	0.586667	0.586667											0.186085	13.4532
	0.00708524	0.444445	0.478633	0.410256		0.00582723	0.583724	0.676923	0.676923											0.196187	15.1799
	0.00728197	0.444445	0.393162	0.348718		0.00603101	0.491996	0.564103	0.631795											0.200931	15.8273
	0.00748631	0.427351	0.461539	0.369231		0.00623427	0.625418	0.699487	0.631795
	0.00768209	0.427351	0.410257	0.369231		0.00643184	0.600401	0.744616	0.631795
	0.0078869	0.358974	0.444445	0.430769		0.00663511	0.642096	0.699487	0.722051
	0.00808411	0.547009	0.478633	0.553846		0.00684035	0.675452	0.541539	0.744616
	0.00828369	0.495727	0.376068	0.369231		0.00703697	0.650435	0.586667	0.586667
	0.00848661	0.410257	0.410257	0.369231		0.00724023	0.642096	0.699487	0.609231
	0.00868239	0.393162	0.444445	0.451282		0.0074435	0.742163	0.654359	0.518974
	0.00888815	0.444445	0.410257	0.471795		0.0076415	0.675452	0.631795	0.631795
	0.00908488	0.410257	0.444445	0.389744		0.00784441	0.692129	0.789744	0.676923
	0.00928684	0.410257	0.512821	0.430769		0.00804863	0.800535	0.654359	0.654359
	0.00948548	0.478633	0.512821	0.389744		0.00824524	0.667113	0.722051	0.609231
	0.00968268	0.427351	0.547009	0.410256		0.00844851	0.683791	0.676923	0.699487
	0.00988797	0.427351	0.495727	0.430769		0.00864615	0.775519	0.699487	0.76718
	0.0100847	0.461539	0.461539	0.348718		0.00885089	0.708807	0.722051	0.699487
	0.0102895	0.564103	0.529915	0.451282		0.0090551	0.658774	0.676923	0.789744
	0.0104858	0.564103	0.529915	0.410256		0.0092512	0.758841	0.609231	0.76718
	0.0106863	0.290598	0.427351	0.451282		0.00945593	0.733824	0.49641	0.76718
	0.0108878	0.444445	0.427351	0.471795		0.00966031	0.725485	0.609231	0.76718
	0.0110845	0.529915	0.461539	0.410256		0.0098559	0.775519	0.789744	0.631795
	0.0112893	0.444445	0.495727	0.369231		0.0100597	0.675452	0.699487	0.676923
	0.0114856	0.547009	0.478633	0.430769		0.010262	0.683791	0.834872	0.88
	0.0116852	0.547009	0.547009	0.369231		0.0104609	0.792196	0.857436	0.947693
	0.0118886	0.410257	0.615385	0.471795		0.0106643	0.900602	0.722051	0.722051
	0.0120848	0.478633	0.444445	0.369231		0.010869	0.667113	0.699487	0.970257
	0.0122892	0.581197	0.478633	0.471795		0.0110647	0.817213	0.722051	1.03795
	0.0124868	0.444445	0.461539	0.328205		0.0112684	0.675452	0.834872	0.947693
	0.0126888	0.444445	0.598291	0.533333		0.0114722	0.91728	0.812308	0.857436
	0.012887	0.512821	0.598291	0.533333		0.0116713	0.658774	0.722051	0.925128
	0.013087	0.581197	0.598291	0.410256		0.0118736	0.617079	0.902564	0.789744
	0.0132895	0.529915	0.666667	0.328205		0.0120706	0.833891	0.902564	0.654359
	0.0134857	0.529915	0.666667	0.574359		0.0122744	0.925619	0.857436	1.08308
	0.013691	0.547009	0.512821	0.533333		0.0124773	0.892263	0.789744	0.834872
	0.0138882	0.478633	0.547009	0.451282		0.0126767	0.717146	0.722051	0.902564
	0.0140873	0.461539	0.547009	0.471795		0.0128801	0.883924	0.789744	0.970257
	0.0142898	0.547009	0.529915	0.553846		0.0130838	0.725485	0.789744	0.902564
	0.0144893	0.581197	0.529915	0.512821		0.0132794	0.900602	0.902564	0.970257
	0.0146913	0.529915	0.529915	0.451282		0.0134852	0.958975	0.722051	0.857436
	0.0148866	0.547009	0.547009	0.246154		0.0136894	0.833891	0.834872	1.15077
	0.01509	0.478633	0.632479	0.533333		0.0138851	0.91728	0.992821	1.03795
	0.0152891	0.529915	0.581197	0.553846		0.0140889	1.02569	0.902564	0.902564
	0.0154896	0.512821	0.427351	0.430769		0.0142921	0.925619	0.925128	0.970257
	0.0156925	0.512821	0.529915	0.615385		0.0144917	0.883924	0.992821	0.947693
	0.0158883	0.666667	0.547009	0.492308		0.0146936	0.933958	0.925128	0.902564
	0.0160931	0.666667	0.615385	0.369231		0.0148958	0.858908	0.812308	1.01538
	0.0162903	0.649573	0.564103	0.410256		0.0150943	0.958975	1.10564	0.857436
	0.0164885	0.547009	0.615385	0.471795		0.0152981	0.942297	1.06051	0.970257
	0.0166914	0.529915	0.632479	0.492308		0.015502	0.91728	1.08308	1.08308
	0.0168915	0.581197	0.717949	0.615385		0.015699	0.975652	0.970257	1.1959
	0.017093	0.478633	0.581197	0.369231		0.0159013	1.00067	1.12821	1.10564
	0.0172892	0.512821	0.444445	0.451282		0.0161003	0.91728	0.925128	0.88
	0.0174931	0.581197	0.752137	0.471795		0.0163031	1.04236	1.03795	0.970257
	0.0176917	0.649573	0.649573	0.533333		0.0165064	1.15911	1.12821	1.15077
	0.0178913	0.581197	0.649573	0.471795		0.0167044	0.975652	0.970257	1.10564
	0.0180937	0.632479	0.478633	0.533333		0.0169073	1.00901	1.06051	1.10564
	0.0182895	0.649573	0.512821	0.410256		0.0171096	1.05904	1.03795	1.06051
	0.0184948	0.547009	0.615385	0.471795		0.0173091	0.983991	1.15077	1.01538
	0.018692	0.598291	0.666667	0.697436		0.0175124	1.08406	1.1959	1.1959
	0.0188902	0.683761	0.564103	0.553846		0.0177147	1.10074	1.01538	1.10564
	0.0190926	0.615385	0.700855	0.676923		0.0179133	1.02569	1.17333	1.30872
	0.0192922	0.598291	0.649573	0.574359		0.0181161	1.07572	0.970257	1.03795
	0.0194946	0.615385	0.615385	0.65641		0.0183204	1.06738	0.992821	1.10564
	0.0196918	0.598291	0.615385	0.512821		0.0185189	1.03402	0.925128	1.21846
	0.0198947	0.632479	0.649573	0.635898		0.0187221	1.12575	0.947693	1.28615
	0.0200934	0.820513	0.666667	0.574359		0.0189264	1.10074	1.1959	1.12821
	0.0202911	0.700855	0.615385	0.697436		0.019123	1.12575	0.902564	1.01538
	0.020494	0.649573	0.649573	0.492308		0.0193278	1.10907	1.06051	1.12821
	0.0206907	0.547009	0.683761	0.410256		0.0195235	1.18413	1.12821	1.15077
	0.0208936	0.564103	0.700855	0.615385		0.0197272	1.08406	1.10564	1.21846
	0.0210927	0.632479	0.615385	0.676923		0.0199319	1.25084	1.10564	1.26359
	0.0212928	0.683761	0.683761	0.65641		0.020128	1.10907	1.08308	1.17333
	0.0214952	0.598291	0.769231	0.594872		0.0203338	1.0507	1.24103	0.970257
	0.0216948	0.632479	0.769231	0.676923		0.0205366	1.15077	1.21846	1.1959
	0.0218977	0.666667	0.735043	0.676923		0.0207336	1.2008	1.33128	1.1959
	0.0220925	0.632479	0.581197	0.697436		0.0209369	1.14243	1.26359	1.24103
	0.0222921	0.683761	0.649573	0.717949		0.0211408	1.18413	1.24103	1.30872
	0.0224946	0.700855	0.786325	0.635898		0.0213378	1.2008	1.28615	1.46667
	0.0226941	0.683761	0.786325	0.533333		0.0215406	1.19246	1.1959	1.30872
	0.0228966	0.717949	0.666667	0.533333		0.0217434	1.27585	1.21846	1.26359
	0.0230933	0.632479	0.564103	0.65641		0.0219424	1.12575	1.33128	1.30872
	0.0232948	0.649573	0.615385	0.574359		0.0221472	1.18413	1.1959	1.24103
	0.0234949	0.615385	0.717949	0.615385		0.0223509	1.23416	1.35385	1.08308
	0.0236954	0.769231	0.632479	0.820513		0.0225466	1.19246	1.30872	1.4441
	0.0238969	0.803419	0.598291	0.738462		0.0227508	1.17579	1.28615	1.28615
	0.0240965	0.735043	0.666667	0.615385		0.0229531	1.26751	1.1959	1.33128
	0.0242984	0.700855	0.717949	0.615385		0.0231522	1.28419	1.60205	1.39897
	0.0244942	0.769231	0.683761	0.492308		0.023355	1.20914	1.1959	1.24103
	0.0246938	0.752137	0.683761	0.492308		0.0235526	1.30087	1.24103	1.28615
	0.0248958	0.615385	0.752137	0.533333		0.0237563	1.21748	1.1959	1.30872
	0.0250958	0.666667	0.649573	0.635898		0.0239591	1.32589	1.28615	1.4441
	0.0252982	0.632479	0.683761	0.594872		0.0241587	1.3509	1.35385	1.28615
	0.0254983	0.683761	0.752137	0.65641		0.024361	1.36758	1.46667	1.30872
	0.025696	0.752137	0.700855	0.594872		0.0245643	1.27585	1.35385	1.42154
	0.0258956	0.769231	0.837607	0.676923		0.0247619	1.36758	1.37641	1.55692
	0.0260961	0.837607	0.752137	0.738462		0.0249652	1.34256	1.33128	1.46667
	0.0262981	0.769231	0.700855	0.533333		0.0251709	1.25918	1.37641	1.5118
	0.0264977	0.786325	0.717949	0.615385		0.025367	1.40928	1.48923	1.33128
	0.0266972	0.735043	0.786325	0.635898		0.0255712	1.27585	1.39897	1.30872
	0.0268959	0.752137	0.683761	0.65641		0.025774	1.27585	1.69231	1.46667
	0.0270955	0.803419	0.769231	0.553846		0.0259726	1.38426	1.60205	1.33128
	0.0272984	0.735043	0.649573	0.615385		0.026175	1.35924	1.57949	1.53436
	0.0274984	0.700855	0.649573	0.820513		0.0263777	1.3926	1.55692	1.4441
	0.027699	0.717949	0.717949	0.697436		0.0265753	1.51768	1.37641	1.24103
	0.027899	0.717949	0.717949	0.533333		0.026778	1.35924	1.46667	1.35385
	0.0280977	0.683761	0.786325	0.65641		0.0269833	1.3926	1.35385	1.37641
	0.0282977	0.803419	0.905983	0.615385		0.0271809	1.45097	1.64718	1.4441
	0.0284982	0.854701	0.786325	0.635898		0.0273851	1.45097	1.62462	1.39897
	0.0286997	0.717949	0.786325	0.574359		0.0275822	1.44263	1.53436	1.48923
	0.0288988	0.752137	0.820513	0.635898		0.0277841	1.42595	1.57949	1.48923
	0.0290984	0.803419	0.769231	0.758975		0.0279889	1.44263	1.53436	1.37641
	0.0292971	0.717949	0.752137	0.635898		0.0281874	1.3926	1.10564	1.57949
	0.0294976	0.837607	0.803419	0.553846		0.0283897	1.37592	1.39897	1.48923
	0.0296996	0.871795	0.820513	0.738462		0.0285939	1.32589	1.39897	1.53436
	0.0298991	0.871795	0.717949	0.779487		0.0287916	1.37592	1.35385	1.64718
	0.0301016	0.854701	0.683761	0.635898		0.0289939	1.55104	1.53436	1.57949
	0.0303002	0.837607	0.752137	0.676923		0.0291981	1.45097	1.5118	1.5118
	0.0304974	0.871795	0.905983	0.615385		0.0293961	1.42595	1.53436	1.57949
	0.0307003	0.769231	0.700855	0.594872		0.029598	1.55938	1.57949	1.62462
	0.0308999	0.820513	0.632479	0.676923		0.0298037	1.5427	1.78256	1.64718
	0.0311004	0.786325	0.854701	0.841026		0.0300004	1.59273	1.66974	1.62462
	0.031301	0.820513	0.854701	0.861539		0.0302027	1.5427	1.57949	1.62462
	0.0314991	0.871795	0.786325	0.841026		0.0304069	1.41761	1.57949	1.62462
	0.0316997	0.871795	0.735043	0.697436		0.0306039	1.57605	1.37641	1.60205
	0.0318997	0.940171	0.803419	0.697436		0.0308088	1.61775	1.55692	1.76
	0.0321022	0.854701	0.871795	0.8		0.0310049	1.6511	1.62462	1.60205
	0.0323008	0.871795	0.837607	0.717949		0.0312081	1.49266	1.80513	1.5118
	0.0325004	0.854701	0.837607	0.8		0.0314129	1.67612	1.96308	1.64718
	0.0327033	0.837607	0.820513	0.8		0.0316095	1.49266	1.73744	1.60205
	0.0328981	0.905983	0.905983	0.697436		0.0318152	1.57605	1.62462	1.60205
	0.0331001	0.786325	0.940171	0.779487		0.032018	1.57605	1.55692	1.57949
	0.0333006	0.837607	0.837607	0.758975		0.0322146	1.60941	1.62462	1.78256
	0.0335031	0.905983	0.666667	0.861539		0.0324174	1.59273	2.00821	1.5118
	0.0337026	0.888889	0.854701	0.841026		0.0326211	1.65944	1.80513	1.66974
	0.0339022	0.888889	0.820513	0.717949		0.0328197	1.67612	2.0759	1.53436
	0.0341013	0.905983	0.854701	0.820513		0.0330235	1.6928	1.78256	1.55692
	0.0343009	0.888889	0.735043	0.820513		0.0332268	1.70948	1.66974	1.78256
	0.0345043	0.803419	0.854701	0.8		0.0334248	1.53436	2.03077	1.80513
	0.034702	0.854701	0.837607	0.676923		0.0336282	1.62609	1.82769	1.64718
	0.0349011	0.905983	0.837607	0.841026		0.0338315	1.68446	2.05333	1.71487
	0.0351045	0.888889	0.837607	0.717949		0.034029	1.64277	1.71487	1.78256
	0.0353003	0.871795	0.871795	0.841026		0.0342323	1.76785	1.82769	1.73744
	0.0355032	0.820513	0.923077	0.717949		0.0344365	1.74283	2.14359	1.73744
	0.0357037	0.940171	1.09402	0.841026		0.0346332	1.66778	1.80513	1.73744
	0.0359052	1.07692	1.05983	0.882052		0.0348374	1.70948	2.0759	1.80513
	0.0361053	1.02564	0.957265	0.717949		0.0350345	1.68446	1.71487	1.71487
	0.0363048	0.820513	0.769231	0.65641		0.0352377	1.70114	1.76	1.76
	0.036504	0.905983	0.854701	0.841026		0.035441	1.82622	1.87282	1.71487
	0.0367021	1.02564	0.940171	0.923077		0.0356397	1.78453	1.94051	1.85026
	0.0369045	0.957265	0.923077	0.758975		0.0358435	1.77619	1.94051	1.78256
	0.0371041	1.07692	0.923077	0.758975		0.0360462	2.13476	1.96308	1.78256
	0.0373042	0.991453	0.991453	0.676923		0.0362438	1.78453	1.96308	1.87282
	0.0375066	1.02564	0.957265	0.779487		0.0364476	1.76785	1.98564	1.80513
	0.0377034	0.957265	0.957265	0.923077		0.0366519	1.85124	1.89539	1.87282
	0.0379063	0.957265	0.888889	0.923077		0.036848	1.87625	2.00821	1.71487
	0.038104	0.888889	0.888889	0.841026		0.0370517	1.82622	1.94051	1.85026
	0.0383045	0.957265	0.871795	0.882052		0.037256	1.86792	1.98564	2.16615
	0.0385055	0.940171	0.854701	0.902564		0.0374536	1.91795	2.09846	1.96308
	0.0387046	0.905983	0.888889	0.820513		0.0376564	1.76785	1.89539	1.98564
	0.0389075	0.888889	0.905983	0.779487		0.0378606	1.85958	1.85026	1.76
	0.0391042	0.923077	0.940171	0.964103		0.0380562	1.77619	2.00821	1.73744
	0.0393062	0.905983	0.888889	0.923077		0.0382605	1.8012	1.96308	1.98564
	0.0395058	0.991453	0.837607	0.779487		0.0384653	1.85124	1.96308	1.96308
	0.0397059	1.04274	0.957265	0.841026		0.0386614	1.90961	1.85026	1.87282
	0.0399078	0.974359	0.940171	0.8		0.0388651	1.8429	2.0759	1.94051
	0.040105	0.940171	1.05983	0.841026		0.0390627	1.91795	2.0759	1.91795
	0.0403065	1.07692	0.974359	0.841026		0.039266	1.90127	2.0759	1.91795
	0.0405056	0.923077	0.905983	0.923077		0.0394703	1.91795	2.18872	1.91795
	0.0407052	0.871795	0.991453	0.861539		0.0396684	1.92629	2.00821	1.89539
	0.0409081	1.09402	0.905983	0.841026		0.0398716	1.86792	2.27897	1.98564
	0.0411044	0.991453	0.837607	0.923077		0.0400749	1.91795	2.0759	2.00821
	0.0413097	0.820513	0.786325	1.08718		0.0402719	2.02635	2.18872	1.87282
	0.0415064	0.940171	0.974359	1.10769		0.0404758	1.93463	2.27897	1.96308
	0.0417088	1.07692	0.974359	0.984616		0.0406795	1.9513	2.05333	1.91795
	0.0419084	0.974359	1.02564	1.02564		0.0408752	2.09307	1.96308	2.18872
	0.042108	1.07692	0.905983	1.08718		0.0410804	1.98466	2.0759	1.96308
	0.0423095	1.11111	0.957265	0.984616		0.0412851	1.90961	2.14359	1.96308
	0.0425062	1.11111	1.09402	0.882052		0.0414827	2.05137	2.23385	2.12103
	0.0427082	1.04274	0.923077	0.882052		0.041685	2.03469	2.25641	2.09846
	0.0429073	1.07692	0.837607	0.964103		0.0418879	2.03469	2.3918	2.09846
	0.0431064	1.1453	1.00855	0.923077		0.0420859	2.10141	2.27897	2.09846
	0.0433102	1.11111	1.07692	0.820513		0.0422912	2.05971	2.14359	2.00821
	0.043506	1.00855	0.923077	0.882052		0.0424882	1.90127	2.34667	2.03077
	0.0437123	1.11111	0.905983	0.984616		0.0426905	2.10141	2.21128	2.18872
	0.043908	1.02564	1.02564	0.861539		0.0428938	2.01802	2.3918	2.03077
	0.0441072	1.02564	1.00855	0.861539		0.0430904	2.05137	2.34667	2.0759
	0.0443091	1.02564	1.00855	1.02564		0.0432952	2.10974	2.12103	2.09846
	0.0445092	1.11111	0.957265	1.10769		0.0434985	2.09307	2.3241	2.14359
	0.0447107	1.05983	1.00855	1.00513		0.0436975	2.09307	2.18872	2.23385
	0.0449074	1.04274	0.974359	1.00513		0.0439012	2.16812	2.23385	2.18872
	0.0451103	1.02564	0.991453	0.964103		0.0441036	2.10974	2.25641	2.0759
	0.0453099	1.16239	0.974359	0.923077		0.0443021	2.10974	2.34667	2.03077
	0.045509	1.16239	1.02564	0.94359		0.0445054	2.17646	2.23385	2.03077
	0.0457119	1.09402	1.02564	1.00513		0.0447092	2.10974	2.23385	2.23385
	0.0459082	1.11111	1.00855	1.08718		0.0449048	2.20147	2.16615	2.25641
	0.0461135	1.09402	0.888889	0.882052		0.0451101	2.17646	2.48205	2.23385
	0.0463102	1.04274	1.04274	0.902564		0.0453139	2.11808	2.34667	2.18872
	0.0465088	1.02564	1.07692	1.08718		0.0455109	2.20981	2.45949	2.09846
	0.0467113	1.11111	1.05983	1.10769		0.0457142	2.25151	2.48205	2.05333
	0.0469113	1.05983	0.974359	0.758975		0.0459175	2.22649	2.34667	2.3918
	0.0471133	1.24786	0.991453	0.841026		0.0461156	2.21815	2.48205	2.23385
	0.0473095	1.1453	1.04274	1.10769		0.0463189	2.33489	2.52718	2.21128
	0.047512	1.11111	1.07692	1.10769		0.0465159	2.20147	2.54974	2.34667
	0.0477106	1.28205	0.974359	0.984616		0.0467183	2.26818	2.48205	2.41436
	0.0479097	1.23077	0.957265	1.08718		0.0469234	2.28486	2.3241	2.3918
	0.0481131	1.16239	0.974359	1.14872		0.047122	2.23483	2.43692	2.3241
	0.0483094	1.09402	1.00855	1.12821		0.0473258	2.22649	2.36923	2.30154
	0.0485151	1.17949	0.991453	0.923077		0.0475286	2.27652	2.45949	2.36923
	0.0487114	0.991453	1.07692	1.08718		0.0477247	2.19313	2.54974	2.30154
	0.0489105	1.1453	1.11111	1.08718		0.0479295	2.2932	2.27897	2.36923
	0.0491143	1.1453	1.17949	1.02564		0.0481328	2.32656	2.34667	2.25641
	0.049312	1.21368	1.16239	0.964103		0.0483304	2.27652	2.3918	2.30154
	0.0495135	1.17949	1.09402	1.14872		0.0485331	2.35157	2.59487	2.23385
	0.0497102	1.23077	1.05983	1.23077		0.0487364	2.32656	2.75282	2.34667
	0.0499165	1.19658	1.21368	1.02564		0.0489346	2.35157	2.54974	2.45949
	0.0501132	1.1453	1.16239	1.18974		0.0491388	2.32656	2.54974	2.43692
	0.0503128	1.1453	1.04274	1.16923		0.0493406	2.40161	2.48205	2.27897
	0.0505152	1.26496	1.1453	1.14872		0.0495406	2.2932	2.68513	2.36923
	0.0507105	1.21368	1.05983	1.14872		0.0497429	2.34323	2.73026	2.43692
	0.0509158	1.21368	1.02564	1.23077		0.0499415	2.40161	2.54974	2.45949
	0.0511145	1.36752	1.11111	1.16923		0.0501443	2.38493	2.64	2.30154
	0.0513121	1.24786	1.04274	1.14872		0.0503466	2.43496	2.50462	2.36923
	0.0515141	1.31624	1.12821	0.964103		0.0505441	2.43496	2.61744	2.41436
	0.0517104	1.36752	1.11111	0.94359		0.0507483	2.38493	2.57231	2.43692
	0.0519161	1.16239	1.07692	1.04615		0.0509522	2.42662	2.54974	2.61744
	0.0521129	1.26496	1.04274	1.02564		0.0511503	2.4433	2.50462	2.50462
	0.0523148	1.16239	1.19658	1.18974		0.0513545	2.39327	2.61744	2.41436
	0.0525144	1.12821	1.07692	1.23077		0.0515568	2.52669	2.75282	2.41436
	0.0527145	1.24786	1.16239	1.02564		0.0517534	2.48499	2.86564	2.48205
	0.0529169	1.38462	1.12821	1.06667		0.0519587	2.48499	2.75282	2.50462
	0.0531127	1.28205	1.11111	1.06667		0.0521615	2.55171	2.91077	2.3918
	0.0533175	1.29915	1.1453	1.04615		0.0523585	2.47666	2.86564	2.59487
	0.0535152	1.36752	1.04274	1.18974		0.0525603	2.49333	2.73026	2.57231
	0.0537138	1.31624	1.05983	1.2718		0.0527646	2.56838	2.79795	2.52718
	0.0539158	1.31624	1.09402	1.16923		0.0529632	2.52669	2.88821	2.43692
	0.0541125	1.31624	1.12821	1.21026		0.053166	2.50167	2.82051	2.34667
	0.0543183	1.24786	1.11111	1.06667		0.0533712	2.5934	2.68513	2.3918
	0.0545159	1.24786	1.1453	1.14872		0.0535664	2.47666	2.73026	2.41436
	0.0547179	1.26496	1.23077	1.16923		0.0537721	2.49333	2.79795	2.59487
	0.0549165	1.36752	1.16239	1.33333		0.0539692	2.60174	2.84308	2.54974
	0.0551157	1.36752	1.21368	1.25128		0.0541725	2.64343	2.93333	2.61744
	0.0553181	1.35043	1.19658	1.18974		0.0543757	2.56005	2.91077	2.52718
	0.0555143	1.23077	1.12821	1.25128		0.0545738	2.67679	2.75282	2.43692
	0.0557206	1.35043	1.1453	1.33333		0.0547781	2.65177	2.93333	2.73026
	0.0559168	1.28205	1.19658	1.06667		0.0549814	2.57672	2.93333	2.61744
	0.0561169	1.21368	1.16239	1.14872		0.0551794	2.70181	2.88821	2.45949
	0.056317	1.17949	1.16239	1.08718		0.0553822	2.57672	2.97846	2.59487
	0.0565146	1.4188	1.23077	1.18974		0.0555855	2.64343	2.82051	2.54974
	0.0567195	1.33333	1.24786	1.29231		0.0557841	2.71015	2.91077	2.50462
	0.0569162	1.31624	1.17949	1.16923		0.0559864	2.68513	2.70769	2.68513
	0.0571186	1.36752	1.24786	1.33333		0.0561887	2.61008	2.86564	2.66256
	0.0573168	1.4188	1.24786	1.35385		0.0563877	2.71015	2.91077	2.66256
	0.0575173	1.33333	1.33333	1.2718		0.0565905	2.66845	2.93333	2.70769
	0.0577198	1.28205	1.21368	1.2718		0.0567948	2.66011	2.9559	2.73026
	0.0579155	1.4359	1.16239	1.12821		0.0569919	2.76018	2.88821	2.68513
	0.0581184	1.33333	1.24786	1.25128		0.0571952	2.65177	3.00103	2.66256
	0.058318	1.35043	1.24786	1.16923		0.0573984	2.7435	2.9559	2.75282
	0.0585186	1.45299	1.21368	1.23077		0.057597	2.79353	3.11385	2.82051
	0.058721	1.28205	1.28205	1.31282		0.0578008	2.79353	3.11385	2.79795
	0.0589168	1.38462	1.28205	1.41538		0.0579993	2.72682	3.13641	2.82051
	0.059123	1.36752	1.24786	1.41538		0.0582031	2.81855	3.13641	2.70769
	0.0593188	1.45299	1.23077	1.18974		0.0584049	2.7852	3.13641	2.75282
	0.0595208	1.38462	1.23077	1.2718		0.0586031	2.70181	3.13641	2.77539
	0.0597203	1.4359	1.35043	1.37436		0.0588068	2.81021	3.33949	2.9559
	0.059919	1.31624	1.23077	1.31282		0.0590096	2.7435	3.24923	2.9559
	0.0601209	1.40171	1.1453	1.25128		0.0592072	2.79353	3.11385	2.84308
	0.0603172	1.48718	1.29915	1.29231		0.0594099	2.86858	3.04615	2.77539
	0.0605196	1.4188	1.31624	1.25128		0.0596138	2.8936	3.11385	2.79795
	0.0607197	1.38462	1.26496	1.21026		0.0598123	2.86025	3.13641	2.86564
	0.0609193	1.52137	1.24786	1.39487		0.060015	2.91028	3.22667	3.11385
	0.0611217	1.38462	1.35043	1.37436		0.0602198	2.86858	3.22667	2.77539
	0.0613175	1.38462	1.31624	1.33333		0.0604173	2.8936	3.18154	2.91077
	0.0615228	1.45299	1.29915	1.14872		0.0606202	2.95197	3.04615	3.00103
	0.06172	1.55556	1.31624	1.29231		0.0608245	2.90194	3.13641	2.88821
	0.0619234	1.47009	1.24786	1.49744		0.0610206	2.86025	3.22667	2.75282
	0.062122	1.40171	1.31624	1.45641		0.0612244	2.97699	3.24923	2.84308
	0.0623178	1.48718	1.29915	1.37436		0.0614229	2.96031	3.29436	2.82051
	0.0625221	1.48718	1.29915	1.35385		0.0616267	2.91862	3.18154	2.73026
	0.0627198	1.4359	1.17949	1.39487		0.0618295	2.97699	3.13641	2.91077
	0.0629218	1.55556	1.16239	1.23077		0.0620265	2.92696	3.24923	2.91077
	0.0631199	1.55556	1.28205	1.39487		0.0622313	2.98533	3.24923	2.91077
	0.0633233	1.52137	1.33333	1.41538		0.0624346	3.0437	3.42974	2.93333
	0.0635229	1.55556	1.29915	1.33333		0.0626317	2.99367	3.40718	2.97846
	0.0637201	1.57265	1.35043	1.31282		0.0628345	2.98533	3.47487	3.00103
	0.0639216	1.58974	1.38462	1.37436		0.0630368	3.05204	3.31692	3.06872
	0.0641212	1.48718	1.38462	1.41538		0.0632348	2.94363	3.45231	3.06872
	0.0643236	1.48718	1.35043	1.2718		0.0634401	3.01035	3.31692	2.97846
	0.0645237	1.55556	1.33333	1.23077		0.0636444	3.10207	3.42974	3.13641
	0.0647199	1.48718	1.26496	1.35385		0.063841	3.0437	3.40718	3.13641
	0.0649247	1.48718	1.29915	1.39487		0.0640437	3.09374	3.49744	3.15898
	0.0651215	1.50427	1.23077	1.49744		0.064247	3.18546	3.42974	3.11385
	0.0653244	1.52137	1.26496	1.39487		0.0644471	3.09374	3.52	3.09128
	0.0655225	1.57265	1.33333	1.33333		0.0646484	3.09374	3.54256	3.04615
	0.0657259	1.50427	1.4188	1.39487		0.0648526	3.16879	3.58769	3.09128
	0.0659246	1.50427	1.33333	1.33333		0.0650487	3.10207	3.49744	3.11385
	0.0661203	1.60684	1.26496	1.4359		0.0652526	3.11041	3.52	3.22667
	0.0663233	1.47009	1.31624	1.47692		0.0654511	3.17712	3.38462	3.06872
	0.0665228	1.4188	1.40171	1.47692		0.0656545	3.06872	3.49744	3.04615
	0.0667248	1.60684	1.48718	1.39487		0.0658586	3.16879	3.58769	3.06872
	0.0669239	1.7094	1.4188	1.55897		0.0660557	3.21882	3.42974	3.11385
	0.0671221	1.53846	1.36752	1.62051		0.0662605	3.16045	3.54256	3.11385
	0.0673259	1.58974	1.33333	1.51795		0.0664633	3.15211	3.45231	3.13641
	0.0675241	1.64103	1.38462	1.45641		0.0666604	3.26051	3.61026	3.11385
	0.0677256	1.52137	1.29915	1.51795		0.0668626	3.1938	3.61026	3.29436
	0.0679242	1.65812	1.33333	1.68205		0.067066	3.29387	3.54256	3.2718
	0.0681257	1.65812	1.38462	1.53846		0.0672661	3.32722	3.58769	3.04615
	0.0683258	1.69231	1.38462	1.49744		0.0674688	3.26885	3.61026	3.11385
	0.0685225	1.65812	1.31624	1.49744		0.0676721	3.26885	3.36205	3.22667
	0.0687254	1.7094	1.31624	1.51795		0.0678701	3.29387	3.56513	3.15898
	0.0689255	1.60684	1.40171	1.45641		0.0680729	3.25217	3.56513	3.2718
	0.0691279	1.64103	1.48718	1.47692		0.0682772	3.24384	3.72308	3.31692
	0.069327	1.57265	1.31624	1.68205		0.0684753	3.33556	3.72308	3.22667
	0.0695233	1.67521	1.38462	1.72308		0.0686776	3.2355	3.58769	3.2041
	0.0697252	1.65812	1.45299	1.39487		0.0688809	3.33556	3.54256	3.33949
	0.0699248	1.7094	1.48718	1.45641		0.0690804	3.35224	3.61026	3.36205
	0.0701277	1.55556	1.35043	1.51795		0.0692827	3.27719	3.70051	3.38462
	0.0703268	1.60684	1.33333	1.55897		0.0694807	3.35224	3.70051	3.45231
	0.0705269	1.64103	1.48718	1.49744		0.0696836	3.37726	3.65539	3.31692
	0.0707284	1.60684	1.4359	1.49744		0.0698863	3.33556	3.74564	3.29436
	0.0709256	1.55556	1.38462	1.4359		0.0700859	3.37726	3.63282	3.31692
	0.0711275	1.7094	1.40171	1.53846		0.0702882	3.48566	3.54256	3.33949
	0.0713271	1.60684	1.55556	1.39487		0.0704906	3.3856	3.81333	3.36205
	0.0715296	1.58974	1.58974	1.6		0.0706886	3.44397	3.72308	3.38462
	0.0717291	1.74359	1.47009	1.64103		0.0708928	3.41895	4.01641	3.29436
	0.0719259	1.64103	1.40171	1.6		0.0710971	3.41061	4.01641	3.47487
	0.0721274	1.57265	1.48718	1.41538		0.0712927	3.48566	4.01641	3.52
	0.0723265	1.67521	1.55556	1.57949		0.071496	3.47733	4.03898	3.54256
	0.0725298	1.7094	1.55556	1.6		0.0717002	3.36892	3.90359	3.2718
	0.0727294	1.64103	1.48718	1.47692		0.0718974	3.50234	3.85846	3.49744
	0.0729281	1.7094	1.4188	1.70256		0.0721026	3.48566	3.99385	3.58769
	0.0731305	1.76068	1.4359	1.64103		0.0723049	3.46065	4.10667	3.40718
	0.0733268	1.74359	1.52137	1.68205		0.0725034	3.57739	3.79077	3.40718
	0.0735287	1.7094	1.55556	1.62051		0.0727052	3.51068	3.79077	3.54256
	0.0737288	1.76068	1.50427	1.64103		0.0729033	3.46899	3.94872	3.36205
	0.0739303	1.74359	1.4359	1.53846		0.0731081	3.55238	3.99385	3.58769
	0.0741303	1.7094	1.62393	1.51795		0.0733109	3.60241	3.94872	3.56513
	0.0743256	1.64103	1.47009	1.57949		0.073509	3.5357	3.79077	3.70051
	0.0745295	1.69231	1.55556	1.70256		0.0737113	3.66078	3.90359	3.58769
	0.0747291	1.74359	1.55556	1.72308		0.0739166	3.65244	4.19692	3.61026
	0.074931	1.74359	1.57265	1.66154		0.0741137	3.59407	3.67795	3.61026
	0.0751292	1.76068	1.55556	1.62051		0.0743164	3.66078	3.90359	3.61026
	0.0753297	1.7094	1.47009	1.68205		0.0745192	3.60241	4.10667	3.61026
	0.0755284	1.77778	1.57265	1.66154		0.0747163	3.61075	4.24205	3.65539
	0.0757279	1.77778	1.53846	1.47692		0.0749216	3.63576	4.26462	3.61026
	0.0759299	1.65812	1.4359	1.55897		0.0751258	3.65244	4.17436	3.63282
	0.0761295	1.76068	1.45299	1.68205		0.0753224	3.59407	3.88103	3.65539
	0.0763324	1.7265	1.62393	1.74359		0.0755247	3.67746	3.70051	3.61026
	0.076532	1.74359	1.53846	1.57949		0.075729	3.61075	3.8359	3.74564
	0.0767311	1.79487	1.47009	1.68205		0.0759276	3.66078	3.88103	3.65539
	0.0769307	1.79487	1.57265	1.78462		0.0761303	3.70248	4.30974	3.58769
	0.0771307	1.64103	1.58974	1.74359		0.0763341	3.6858	4.10667	3.79077
	0.0773327	1.84615	1.53846	1.68205		0.0765317	3.67746	4.19692	3.90359
	0.0775318	1.93162	1.55556	1.47692		0.0767349	3.77753	4.21949	3.70051
	0.0777295	1.79487	1.50427	1.70256		0.076934	3.76085	4.19692	3.58769
	0.07793	1.77778	1.64103	1.72308		0.0771373	3.71081	4.03898	3.81333
	0.0781301	1.88034	1.62393	1.70256		0.0773401	3.86091	4.24205	3.85846
	0.0783325	1.91453	1.55556	1.78462		0.0775376	3.76919	4.26462	3.56513
	0.0785326	1.86325	1.55556	1.78462		0.0777419	3.76919	4.26462	3.61026
	0.0787341	1.88034	1.62393	1.72308		0.0779461	3.86091	4.21949	3.56513
	0.0789327	1.89744	1.62393	1.57949		0.0781433	3.85258	4.4	3.76821
	0.0791323	1.88034	1.58974	1.66154		0.0783451	3.72749	4.35487	3.8359
	0.0793319	1.86325	1.62393	1.6		0.0785474	3.91095	4.24205	3.81333
	0.0795315	1.96581	1.62393	1.68205		0.078746	3.8359	4.28718	3.74564
	0.0797339	1.86325	1.65812	1.72308		0.0789493	3.80254	4.82872	3.79077
	0.0799325	1.82906	1.62393	1.7641		0.0791535	3.91095	4.33231	3.81333
	0.0801321	1.94872	1.64103	1.7641		0.079351	3.8359	4.62564	3.94872
	0.0803326	1.91453	1.57265	1.88718		0.0795534	3.81088	4.55795	3.92615
	0.0805317	1.86325	1.69231	1.74359		0.0797591	3.91929	4.7159	3.85846
	0.0807342	1.81197	1.67521	1.7641		0.0799548	3.86091	4.7159	3.79077
	0.0809323	1.88034	1.55556	1.78462		0.0801586	3.84424	4.4	3.8359
	0.0811319	1.82906	1.62393	1.66154		0.080358	3.96098	4.78359	3.90359
	0.0813325	1.94872	1.64103	1.78462		0.0805598	3.90261	4.62564	3.97128
	0.0815344	1.86325	1.67521	1.74359		0.0807637	3.89427	4.35487	3.92615
	0.0817335	1.96581	1.69231	1.62051		0.0809613	3.986	4.30974	3.88103
	0.0819341	1.89744	1.7094	1.62051		0.0811645	3.91095	4.4	3.76821
	0.0821365	1.82906	1.58974	1.66154		0.0813673	3.92763	4.53539	3.8359
	0.0823347	1.88034	1.55556	1.86667		0.0815669	4.01102	4.49026	3.90359
	0.0825338	1.94872	1.58974	1.86667		0.0817702	4.01102	4.67077	3.88103
	0.0827343	1.89744	1.7094	1.7641		0.0819734	3.986	4.7159	3.92615
	0.0829329	1.84615	1.81197	1.82564		0.0821715	4.07773	4.49026	3.97128
	0.0831349	1.91453	1.67521	1.7641		0.0823743	3.99434	4.67077	3.97128
	0.083335	1.96581	1.7265	1.80513		0.0825791	4.02769	4.58051	3.92615
	0.0835345	1.81197	1.88034	1.74359		0.0827757	4.06939	4.37744	3.99385
	0.0837337	2.01709	1.74359	1.78462		0.082979	4.07773	4.60308	4.03898
	0.0839361	1.98291	1.67521	1.80513		0.0831812	4.07773	4.51282	4.1518
	0.0841352	1.98291	1.79487	1.88718		0.0833793	4.17779	4.55795	4.17436
	0.0843338	2.05128	1.91453	1.80513		0.0835846	4.1361	4.58051	4.0841
	0.0845372	1.96581	1.76068	1.82564		0.0837873	4.11108	4.51282	4.0841
	0.0847358	2.03419	1.74359	1.84615		0.0839853	4.22783	4.64821	4.17436
	0.0849354	1.96581	1.77778	1.80513		0.0841877	4.16945	4.73846	4.24205
	0.085135	2	1.79487	1.86667		0.0843857	4.17779	4.67077	4.21949
	0.0853346	2.03419	1.77778	1.96923		0.08459	4.23617	4.67077	4.12923
	0.0855375	2.08547	1.7094	1.86667		0.0847943	4.14444	4.62564	4.06154
	0.0857366	2	1.74359	1.84615		0.0849909	4.16112	4.73846	4.06154
	0.0859353	2.08547	1.7094	1.92821		0.0851936	4.16945	4.58051	4.21949
	0.0861344	2.10256	1.62393	1.80513		0.085398	4.18613	4.67077	4.19692
	0.0863373	2.03419	1.69231	1.88718		0.0855956	4.18613	4.46769	4.21949
	0.0865364	1.91453	1.7265	1.98974		0.0857979	4.30288	4.55795	4.1518
	0.0867374	2.13675	1.74359	1.86667		0.0860016	4.21115	4.73846	4.26462
	0.0869398	2.10256	1.62393	1.82564		0.0861991	4.31955	4.60308	4.4
	0.0871394	1.96581	1.67521	1.78462		0.0864045	4.32789	4.91898	4.35487
	0.0873385	2.05128	1.86325	1.80513		0.0866072	4.22783	4.76103	4.33231
	0.0875372	2.13675	1.79487	1.7641		0.0868038	4.25284	4.82872	4.4
	0.0877401	2	1.81197	1.80513		0.0870066	4.26952	4.69333	4.19692
	0.0879387	2.10256	1.84615	1.96923		0.0872094	4.30288	4.73846	4.35487
	0.0881364	2.08547	1.76068	1.92821		0.0874095	4.34457	4.82872	4.35487
	0.0883374	2.15385	1.79487	1.94872		0.0876113	4.37793	4.94154	4.21949
	0.088536	2.13675	1.76068	1.92821		0.0878151	4.26118	5.00923	4.21949
	0.0887399	2.15385	1.84615	1.90769		0.0880126	4.33623	4.91898	4.19692
	0.088939	2.11966	1.79487	1.94872		0.0882168	4.39461	4.94154	4.21949
	0.0891381	2.18803	1.77778	1.98974		0.088416	4.2862	5.21231	4.37744
	0.0893415	2.13675	1.79487	2.01026		0.0886178	4.36959	5.07692	4.37744
	0.0895387	2.03419	1.86325	1.90769		0.088821	4.4363	5.21231	4.24205
	0.0897397	2.11966	1.89744	2.01026		0.0890186	4.38627	5.00923	4.35487
	0.0899388	2.13675	1.84615	1.84615		0.0892234	4.41128	4.80615	4.33231
	0.0901417	2.17094	1.74359	1.96923		0.0894262	4.47799	5.05436	4.4
	0.0903418	2.08547	1.77778	1.92821		0.0896252	4.40294	5.25744	4.51282
	0.0905404	2.10256	1.86325	1.98974		0.089827	4.53637	5.23487	4.58051
	0.0907395	2.08547	1.82906	2.13333		0.0900298	4.50301	5.12205	4.30974
	0.0909391	2.13675	1.82906	2.01026		0.0902275	4.49467	4.98667	4.46769
	0.0911425	2.23932	1.91453	1.84615		0.0904326	4.54471	5.14462	4.64821
	0.0913416	2.17094	1.84615	2.01026		0.0906349	4.51969	5.05436	4.49026
	0.0915402	2.06838	1.93162	2.01026		0.0908325	4.39461	5.16718	4.53539
	0.0917398	2.20513	1.88034	2.01026		0.0910358	4.51135	5.14462	4.44513
	0.0919389	2.2906	1.77778	1.96923		0.0912406	4.54471	5.32513	4.46769
	0.0921395	2.08547	1.86325	2.05128		0.0914382	4.46966	5.18974	4.60308
	0.0923405	2.18803	1.88034	2.03077		0.09164	4.56972	5.14462	4.58051
	0.0925424	2.17094	1.93162	2.03077		0.091839	4.5864	5.16718	4.53539
	0.0927425	2.20513	1.84615	1.86667		0.0920423	4.5864	5.21231	4.49026
	0.0929426	2.25641	1.86325	1.94872		0.0922466	4.57806	5.16718	4.64821
	0.0931421	2.30769	1.93162	2.17436		0.0924432	4.61976	5.12205	4.64821
	0.0933398	2.20513	1.84615	2.19487		0.0926459	4.61142	5.28	4.76103
	0.0935418	2.18803	1.84615	2.13333		0.0928497	4.71982	5.32513	4.51282
	0.0937418	2.17094	2.03419	2.11282		0.0930467	4.66979	5.28	4.53539
	0.093941	2.20513	1.98291	2.09231		0.0932511	4.65311	5.25744	4.58051
	0.094141	2.18803	1.86325	1.98974		0.0934563	4.74484	5.32513	4.62564
	0.0943401	2.20513	1.93162	2.05128		0.0936514	4.70314	5.23487	4.73846
	0.094543	2.2735	2.01709	2.03077		0.0938552	4.67813	5.32513	4.62564
	0.0947426	2.37607	1.89744	2.15385		0.09406	4.7782	5.21231	4.58051
	0.0949446	2.25641	1.77778	2.17436		0.0942576	4.68647	5.32513	4.53539
	0.0951442	2.25641	1.82906	2.11282		0.0944603	4.64477	5.25744	4.85128
	0.0953404	2.37607	1.93162	2.13333		0.0946641	4.76986	5.30257	4.82872
	0.0955429	2.30769	1.81197	2.03077		0.0948602	4.66145	5.25744	4.64821
	0.095742	2.20513	1.96581	2.03077		0.095065	4.68647	5.25744	4.69333
	0.0959444	2.23932	1.93162	2.17436		0.0952683	4.85325	5.37026	4.69333
	0.096144	2.34188	2.08547	2.13333		0.0954668	4.80321	5.52821	4.78359
	0.0963431	2.30769	2.01709	1.98974		0.0956701	4.7782	5.43795	4.82872
	0.0965427	2.30769	1.86325	2.17436		0.0958677	4.90328	5.37026	4.91898
	0.0967423	2.44445	1.91453	2.11282		0.0960701	4.85325	5.43795	4.85128
	0.0969447	2.30769	1.94872	1.92821		0.0962733	4.79487	5.34769	4.64821
	0.0971438	2.42735	1.96581	1.96923		0.0964729	4.9283	5.48308	4.73846
	0.0973462	2.46154	1.84615	2.13333		0.0966751	4.84491	5.50564	4.82872
	0.0975453	2.34188	1.93162	2.15385		0.0968779	4.83657	5.46051	4.76103
	0.0977426	2.42735	1.98291	2.11282		0.0970765	4.99501	5.46051	4.76103
	0.097944	2.39316	1.89744	2.15385		0.0972793	4.90328	5.39282	4.64821
	0.0981436	2.37607	1.96581	2.05128		0.0974825	4.9283	5.5959	4.76103
	0.0983465	2.37607	2.05128	2.19487		0.0976806	4.93663	5.75385	4.89641
	0.0985456	2.42735	2.06838	2.17436		0.097886	4.95331	5.55077	4.9641
	0.0987452	2.39316	2.03419	2.19487		0.0980882	4.85325	5.73128	4.89641
	0.0989429	2.39316	2	2.17436		0.0982868	5.02002	5.50564	4.82872
	0.0991425	2.37607	1.98291	2.17436		0.0984905	4.8866	5.52821	4.87385
	0.0993464	2.46154	2.06838	2.21539		0.0986932	4.96999	5.50564	5.12205
	0.0995459	2.37607	2.06838	2.13333		0.0988914	4.97833	5.68615	4.87385
	0.0997479	2.44445	2	2.21539		0.0990937	4.96165	5.82154	4.89641
	0.0999475	2.42735	2.03419	2.31795		0.0992975	4.91996	5.79898	4.94154
	0.100143	2.35897	2	2.50256		0.0994945	5.07006	5.70872	4.98667
	0.100347	2.39316	2.01709	2.2359		0.0996969	5.0367	5.61846	4.85128
	0.100546	2.41026	1.96581	2.19487		0.099896	5.00335	5.70872	5.0318
	0.100748	2.37607	1.94872	2.25641		0.1001	5.06172	5.88923	4.98667
	0.100947	2.39316	2.11966	2.37949		0.100304	5.10341	5.75385	5.00923
	0.101146	2.42735	2.03419	2.29744		0.100502	5.10341	5.82154	5.09949
	0.101346	2.42735	2.01709	2.31795		0.100703	5.16178	5.73128	5.09949
	0.101546	2.47863	2.06838	2.29744		0.100909	5.12843	5.61846	5.14462
	0.101748	2.44445	2.01709	2.29744		0.101106	5.12843	5.79898	5.14462
	0.101946	2.47863	2	2.17436		0.101309	5.22016	5.86667	5.23487
	0.10215	2.39316	2.06838	2.15385		0.101512	5.09507	5.97949	5.0318
	0.102347	2.49573	2.11966	2.31795		0.101712	5.14511	5.88923	5.18974
	0.102546	2.39316	2.06838	2.35897		0.101914	5.26185	5.82154	5.21231
	0.102747	2.41026	2.15385	2.4		0.102117	5.12009	5.8441	5.18974
	0.102946	2.44445	2.17094	2.4		0.102314	5.17012	5.88923	5.30257
	0.103149	2.49573	2.13675	2.05128		0.102518	5.20348	5.9118	5.28
	0.103349	2.66667	2.15385	2.19487		0.102722	5.23683	6.09231	5.28
	0.103548	2.44445	2.03419	2.15385		0.10292	5.1868	6.20513	5.32513
	0.103748	2.46154	2.08547	2.42051		0.103122	5.27019	6.13744	5.28
	0.103947	2.5812	2.11966	2.27692		0.10332	5.19514	6.11487	5.25744
	0.10415	2.5812	2.10256	2.2359		0.103524	5.27853	6.04718	5.30257
	0.104348	2.32479	2.08547	2.17436		0.103728	5.31188	6.11487	5.25744
	0.104552	2.49573	2.10256	2.29744		0.103925	5.19514	5.93436	5.37026
	0.104748	2.5812	2.08547	2.19487		0.104129	5.27853	6.02462	5.32513
	0.104946	2.47863	2.15385	2.25641		0.104332	5.35358	5.95692	5.39282
	0.105149	2.47863	2.06838	2.31795		0.104529	5.3369	5.97949	5.28
	0.105349	2.54701	2.18803	2.42051		0.104733	5.30355	6.11487	5.32513
	0.105552	2.52992	2.15385	2.48205		0.104937	5.37026	6.27282	5.43795
	0.105752	2.49573	2.22222	2.2359		0.105134	5.32856	6.06974	5.39282
	0.105951	2.51282	2.05128	2.4		0.105337	5.3786	6.06974	5.34769
	0.10615	2.54701	2.01709	2.35897		0.105542	5.42863	6.09231	5.46051
	0.106348	2.52992	2.11966	2.46154		0.105739	5.40361	6.22769	5.41539
	0.106549	2.61539	2.2735	2.25641		0.105941	5.487	6.20513	5.30257
	0.10675	2.5812	2.22222	2.4		0.106146	5.49534	6.29539	5.46051
	0.106951	2.51282	2.13675	2.35897		0.106345	5.49534	6.27282	5.39282
	0.10715	2.63248	2.20513	2.42051		0.106547	5.42029	6.18257	5.39282
	0.107349	2.61539	2.25641	2.4		0.10675	5.55371	6.16	5.39282
	0.107551	2.5641	2.13675	2.21539		0.106948	5.40361	6.25026	5.66359
	0.107751	2.54701	2.13675	2.52308		0.10715	5.50368	6.22769	5.55077
	0.107953	2.5812	2.20513	2.19487		0.107349	5.52036	6.31795	5.61846
	0.108152	2.63248	2.25641	2.25641		0.107554	5.57039	6.29539	5.52821
	0.108352	2.66667	2.17094	2.4		0.107756	5.54537	6.29539	5.57333
	0.108551	2.63248	2.11966	2.44103		0.107954	5.56205	6.31795	5.46051
	0.108751	2.54701	2.18803	2.37949		0.108156	5.54537	6.34051	5.55077
	0.108953	2.68376	2.23932	2.44103		0.108359	5.61209	6.38564	5.68615
	0.109153	2.75214	2.32479	2.50256		0.108559	5.62043	6.27282	5.57333
	0.109353	2.66667	2.2735	2.31795		0.108762	5.54537	6.22769	5.64103
	0.109552	2.64957	2.23932	2.35897		0.108965	5.66212	6.31795	5.79898
	0.10975	2.75214	2.15385	2.48205		0.109163	5.61209	6.49846	5.66359
	0.109952	2.54701	2.17094	2.31795		0.109367	5.60375	6.38564	5.70872
	0.110151	2.70086	2.2906	2.35897		0.10957	5.62876	6.49846	5.68615
	0.110354	2.80342	2.2735	2.52308		0.109767	5.6788	6.4759	5.57333
	0.110551	2.70086	2.25641	2.35897		0.109971	5.60375	6.45333	5.61846
	0.110754	2.66667	2.20513	2.48205		0.110172	5.75385	6.45333	5.88923
	0.110953	2.80342	2.25641	2.46154		0.110372	5.72049	6.56616	5.82154
	0.111153	2.68376	2.23932	2.37949		0.110576	5.64544	6.52103	5.8441
	0.111355	2.66667	2.32479	2.4		0.110773	5.69548	6.43077	5.82154
	0.111554	2.75214	2.22222	2.54359		0.110976	5.71215	6.4759	5.64103
	0.111753	2.75214	2.20513	2.44103		0.11118	5.68714	6.4759	5.70872
	0.111953	2.66667	2.30769	2.50256		0.111378	5.74551	6.7241	5.70872
	0.112153	2.70086	2.2735	2.74872		0.111583	5.7872	6.56616	5.79898
	0.112355	2.70086	2.2906	2.58462		0.111785	5.72883	6.61128	5.73128
	0.112554	2.73504	2.22222	2.42051		0.111983	5.85391	6.70154	5.8441
	0.112753	2.76923	2.37607	2.48205		0.112186	5.81222	6.63385	5.86667
	0.112953	2.75214	2.32479	2.60513		0.11239	5.8289	6.54359	5.93436
	0.113156	2.78633	2.18803	2.46154		0.112587	5.86225	6.58872	5.79898
	0.113356	2.8718	2.20513	2.52308		0.112791	5.8289	6.7241	5.75385
	0.113556	2.76923	2.35897	2.58462		0.112993	5.8289	6.43077	5.68615
	0.113758	2.70086	2.47863	2.58462		0.113191	5.96232	6.58872	5.93436
	0.113957	2.8718	2.23932	2.5641		0.113397	5.9373	6.7241	5.9118
	0.114156	2.88889	2.32479	2.58462		0.1136	5.89561	6.7241	5.93436
	0.114355	2.78633	2.35897	2.46154		0.113797	6.02903	6.76923	6.09231
	0.114556	2.78633	2.39316	2.52308		0.114	5.96232	6.88205	6.11487
	0.114756	2.76923	2.35897	2.5641		0.114203	5.89561	6.7918	6.02462
	0.114956	2.75214	2.37607	2.52308		0.114402	6.01235	6.81436	6.00205
	0.115156	2.83761	2.35897	2.64615		0.114604	5.96232	6.67898	6.04718
	0.115354	2.83761	2.35897	2.62564		0.114801	5.979	6.99487	5.97949
	0.115557	2.8547	2.32479	2.64615		0.115005	6.04571	6.92718	6.11487
	0.115756	2.94017	2.30769	2.64615		0.11521	6.04571	6.94975	6.09231
	0.115956	2.99145	2.32479	2.58462		0.115407	6.0874	7.01744	6.09231
	0.116159	2.94017	2.42735	2.46154		0.115611	6.17913	6.81436	6.04718
	0.116358	2.94017	2.42735	2.52308		0.115814	6.04571	6.81436	6.18257
	0.116557	2.88889	2.41026	2.5641		0.116012	6.05405	6.85949	6.09231
	0.116757	2.83761	2.32479	2.52308		0.116215	6.18747	6.97231	6.00205
	0.116959	2.83761	2.41026	2.58462		0.116419	6.09574	6.92718	6.09231
	0.117157	2.82051	2.41026	2.60513		0.116615	6.11242	6.97231	6.20513
	0.117356	2.83761	2.37607	2.66667		0.11682	6.14578	7.01744	6.18257
	0.117557	2.90598	2.34188	2.74872		0.117024	6.07073	6.97231	6.22769
	0.117756	2.95727	2.44445	2.68718		0.117222	6.15412	6.97231	6.22769
	0.117959	2.8718	2.41026	2.66667		0.117425	6.26252	6.83692	6.13744
	0.118158	2.8547	2.42735	2.54359		0.117626	6.11242	6.92718	6.25026
	0.118358	2.99145	2.49573	2.64615		0.117824	6.17079	6.83692	6.43077
	0.11856	2.92308	2.42735	2.74872		0.118029	6.22917	7.10769	6.20513
	0.118759	2.94017	2.51282	2.68718		0.118232	6.20415	7.10769	6.38564
	0.118959	3.07692	2.52992	2.70769		0.11843	6.22083	7.08513	6.40821
	0.119158	3.00855	2.49573	2.74872		0.118632	6.28754	7.04	6.36308
	0.119361	2.90598	2.51282	2.5641		0.11883	6.26252	7.17539	6.56616
	0.119559	2.99145	2.42735	2.72821		0.119035	6.27086	7.17539	6.45333
	0.11976	2.97436	2.5641	2.74872		0.119238	6.3876	7.24308	6.25026
	0.119959	3.00855	2.44445	2.68718		0.119435	6.2375	7.19795	6.20513
	0.120157	3.05983	2.46154	2.64615		0.119637	6.3876	7.31077	6.31795
	0.120361	2.95727	2.47863	2.76923		0.11984	6.35425	7.31077	6.36308
	0.12056	3.02564	2.49573	2.70769		0.120041	6.39594	7.24308	6.45333
	0.120759	3.04274	2.41026	2.78974		0.120245	6.29588	7.26564	6.54359
	0.120958	3.04274	2.44445	2.78974		0.120448	6.43764	7.33333	6.4759
	0.121158	3.00855	2.41026	2.70769		0.120645	6.33757	7.28821	6.4759
	0.12136	3.02564	2.54701	2.85128		0.120848	6.47933	7.31077	6.56616
	0.121559	2.99145	2.54701	2.89231		0.121053	6.4293	7.46872	6.45333
	0.121762	3.05983	2.61539	2.74872		0.12125	6.42096	7.3559	6.4759
	0.121961	3.00855	2.51282	2.76923		0.121453	6.4293	7.37846	6.43077
	0.122161	2.99145	2.64957	2.68718		0.121657	6.45432	7.37846	6.58872
	0.122361	3.05983	2.64957	2.85128		0.121856	6.48767	7.53641	6.58872
	0.12256	3.11111	2.54701	2.83077		0.122057	6.55438	7.3559	6.65641
	0.122761	3.09402	2.51282	2.58462		0.122257	6.62943	7.40103	6.54359
	0.122961	3.07692	2.5812	2.70769		0.122459	6.46265	7.28821	6.4759
	0.123161	3.04274	2.64957	2.76923		0.122662	6.5794	7.44616	6.56616
	0.12336	3.12821	2.46154	2.74872		0.122862	6.62109	7.42359	6.65641
	0.12356	3.16239	2.51282	2.72821		0.123063	6.63777	7.49128	6.7241
	0.123762	3.11111	2.63248	2.83077		0.123266	6.48767	7.69436	6.74667
	0.123962	3.11111	2.68376	2.81026		0.123464	6.63777	7.69436	6.70154
	0.124164	3.00855	2.5812	2.68718		0.123668	6.37927	7.51385	6.56616
	0.124363	3.12821	2.63248	2.66667		0.123871	6.60442	7.58154	6.61128
	0.124562	3.12821	2.66667	2.70769		0.12407	6.69614	7.64923	6.7918
	0.124762	3.09402	2.75214	2.85128		0.124273	6.59608	7.6041	6.81436
	0.124961	3.07692	2.52992	2.8718		0.124476	6.75452	7.64923	6.49846
	0.125164	3.11111	2.5641	2.95385		0.124672	6.7295	7.58154	6.7241
	0.125363	3.11111	2.64957	2.95385		0.124876	6.73784	7.6041	6.83692
	0.125565	3.12821	2.5812	2.99487		0.12508	6.7295	7.55898	6.74667
	0.125762	3.1453	2.54701	2.89231		0.125278	6.79621	7.6041	6.88205
	0.125962	3.1453	2.61539	2.91282		0.125481	6.72116	7.69436	6.83692
	0.126165	3.11111	2.70086	2.89231		0.125684	6.82123	7.82975	6.83692
	0.126363	3.21368	2.61539	2.8718		0.125884	6.72116	7.78462	6.92718
	0.126565	3.19658	2.64957	2.89231		0.126087	6.77119	7.69436	6.94975
	0.126762	3.05983	2.61539	2.93333		0.126284	6.83791	7.73949	6.90462
	0.126965	3.12821	2.68376	2.93333		0.126486	6.83791	7.96513	6.90462
	0.127163	3.17949	2.68376	2.8718		0.126692	6.80455	7.92	6.99487
	0.127364	3.16239	2.61539	2.81026		0.126888	6.86292	7.85231	6.92718
	0.127566	3.31624	2.51282	2.8718		0.127091	6.97967	7.76205	7.04
	0.127765	3.23077	2.73504	2.89231		0.127294	6.91296	7.82975	7.06257
	0.127968	3.16239	2.75214	2.8718		0.127492	7.01302	7.89744	6.92718
	0.128164	3.16239	2.63248	2.8718		0.127697	6.94631	7.87487	6.81436
	0.128364	3.33333	2.68376	2.93333		0.127901	6.90462	8.10051	7.04
	0.128565	3.19658	2.78633	2.95385		0.128098	6.99634	7.89744	7.13026
	0.128765	3.19658	2.70086	2.81026		0.128302	6.98801	8.01026	7.06257
	0.128967	3.23077	2.66667	2.93333		0.128504	6.95465	7.94257	7.26564
	0.129164	3.31624	2.73504	2.78974		0.128702	7.02136	7.94257	7.17539
	0.129366	3.29915	2.66667	3.01539		0.128906	7.23817	8.07795	6.97231
	0.129565	3.26496	2.71795	2.91282		0.129109	7.06306	7.94257	7.10769
	0.129765	3.33333	2.70086	2.91282		0.129307	7.08807	8.10051	7.24308
	0.129967	3.29915	2.63248	3.13846		0.129511	7.11309	8.19077	7.19795
	0.130166	3.29915	2.75214	3.07692		0.129708	7.04638	8.16821	7.06257
	0.130368	3.21368	2.8718	2.89231		0.129913	7.17146	8.2359	7.19795
	0.130565	3.28205	2.71795	2.93333		0.130114	7.16312	8.07795	7.28821
	0.130765	3.21368	2.75214	3.11795		0.130312	7.25485	8.2359	7.31077
	0.130968	3.26496	2.80342	2.95385		0.130516	7.17146	8.14564	7.31077
	0.131166	3.21368	2.78633	2.95385		0.13072	7.11309	8.03282	7.19795
	0.13137	3.36752	2.75214	2.85128		0.130917	7.22983	8.10051	7.26564
	0.131566	3.19658	2.73504	2.89231		0.13112	7.08807	8.28103	7.28821
	0.131765	3.35043	2.71795	2.91282		0.131323	7.16312	8.25846	7.37846
	0.131967	3.4188	2.82051	2.72821		0.131523	7.23817	8.30359	7.3559
	0.132166	3.40171	2.75214	2.8718		0.131726	7.29655	8.19077	7.46872
	0.132369	3.23077	2.64957	2.95385		0.131928	7.21316	8.21334	7.33333
	0.132566	3.40171	2.71795	2.89231		0.132125	7.32156	8.25846	7.37846
	0.132771	3.36752	2.76923	2.99487		0.132328	7.35492	8.30359	7.40103
	0.132967	3.26496	2.75214	3.13846		0.132533	7.32156	8.2359	7.42359
	0.133166	3.36752	2.80342	3.2		0.132731	7.35492	8.28103	7.28821
	0.133369	3.45299	2.8718	2.91282		0.132933	7.43831	8.28103	7.31077
	0.133569	3.48718	2.83761	2.74872		0.133138	7.33824	8.12308	7.44616
	0.13377	3.38462	2.8547	3.07692		0.133334	7.38827	8.39385	7.51385
	0.133967	3.36752	2.90598	2.64615		0.13354	7.46332	8.37128	7.62667
	0.134167	3.55556	2.8547	2.83077		0.133738	7.39661	8.46154	7.55898
	0.134368	3.35043	2.75214	3.15898		0.13394	7.44665	8.37128	7.49128
	0.134567	3.28205	2.82051	3.0359		0.134144	7.49668	8.39385	7.58154
	0.13477	3.45299	2.80342	3.05641		0.134342	7.46332	8.41641	7.62667
	0.134966	3.36752	2.80342	2.97436		0.134545	7.40495	8.39385	7.62667
	0.135173	3.31624	2.92308	3.15898		0.134748	7.5217	8.37128	7.55898
	0.135369	3.50427	2.8718	2.99487		0.134946	7.41329	8.57436	7.64923
	0.135568	3.47009	2.88889	3.2		0.135148	7.46332	8.50667	7.58154
	0.13577	3.45299	2.8718	3.13846		0.135353	7.55505	8.52923	7.62667
	0.13597	3.53846	2.8547	3.22051		0.135551	7.53837	8.52923	7.6718
	0.136172	3.4359	2.82051	3.34359		0.135753	7.5217	8.37128	7.76205
	0.136368	3.47009	2.8718	3.3641		0.135958	7.61342	8.61949	7.82975
	0.136568	3.33333	2.75214	3.11795		0.136155	7.55505	8.64205	7.80718
	0.136771	3.48718	2.82051	3.24103		0.136361	7.58007	8.5518	7.71692
	0.136971	3.47009	2.95727	3.17949		0.136562	7.68014	8.61949	7.76205
	0.137172	3.53846	2.88889	3.13846		0.136758	7.66346	8.68718	7.92
	0.137368	3.55556	2.97436	3.01539		0.136962	7.68847	8.82257	7.85231
	0.137574	3.52137	2.99145	3.0359		0.137167	7.73017	8.73231	7.78462
	0.13777	3.58974	2.94017	3.07692		0.137364	7.75519	8.82257	7.92
	0.13797	3.57265	2.99145	3.24103		0.137568	7.6718	8.75487	7.89744
	0.138172	3.45299	2.90598	3.30256		0.137766	7.7802	8.73231	7.82975
	0.138369	3.57265	2.8718	3.28205		0.137968	7.73017	8.70975	7.80718
	0.138575	3.57265	2.99145	3.2		0.138173	7.73851	8.68718	8.05539
	0.13877	3.50427	3.05983	3.28205		0.138371	7.88861	8.82257	7.85231
	0.138973	3.60684	2.95727	3.24103		0.138574	7.86359	8.93539	8.03282
	0.139172	3.58974	2.8718	3.13846		0.138777	7.88027	8.77744	8.10051
	0.139371	3.55556	3.02564	3.26154		0.138974	7.86359	8.84513	8.07795
	0.139573	3.48718	3.00855	3.30256		0.139178	7.84691	8.84513	8.01026
	0.13977	3.60684	2.95727	3.24103		0.139381	7.86359	8.98051	8.07795
	0.139976	3.57265	2.99145	3.01539		0.139579	7.92196	9.16103	8.12308
	0.140172	3.64103	2.99145	3.07692		0.139781	7.92196	9.07077	8.07795
	0.140371	3.58974	3.02564	3.26154		0.139984	7.96366	8.95795	8.01026
	0.140573	3.64103	3.02564	3.26154		0.140184	8.01369	8.91282	8.03282
	0.140771	3.57265	2.97436	3.15898		0.140389	7.94698	8.86769	8.03282
	0.140975	3.60684	3.07692	3.26154		0.140592	7.972	9.02564	8.28103
	0.141172	3.64103	3.05983	3.34359		0.140789	8.04705	8.95795	8.28103
	0.141375	3.69231	2.95727	3.28205		0.140991	7.93864	9.16103	8.12308
	0.141575	3.62393	3.04274	3.24103		0.141189	8.01369	8.91282	8.10051
	0.141773	3.60684	3.1453	3.28205		0.141393	8.10542	9.00308	8.16821
	0.141976	3.62393	2.94017	3.34359		0.141596	7.96366	9.07077	8.21334
	0.142171	3.74359	2.97436	3.34359		0.141793	8.07206	9.20616	8.30359
	0.142375	3.69231	3.11111	3.22051		0.141998	8.17213	9.20616	8.32616
	0.142575	3.65812	3.1453	3.15898		0.142203	8.11376	9.04821	8.25846
	0.142774	3.7265	3.02564	3.28205		0.1424	8.13044	9.20616	8.25846
	0.142975	3.76068	2.8547	3.30256		0.142601	8.13044	9.31898	8.28103
	0.143172	3.7094	3.00855	3.24103		0.142806	8.1221	9.25128	8.25846
	0.143377	3.65812	3.07692	3.28205		0.143004	8.16379	9.40923	8.32616
	0.143573	3.79487	2.99145	3.3641		0.143207	8.23884	9.27385	8.43898
	0.143777	3.74359	2.99145	3.3641		0.143411	8.15545	9.34154	8.34872
	0.143976	3.62393	3.07692	3.2		0.143608	8.22216	9.22872	8.37128
	0.144172	3.7265	3.16239	3.28205		0.143811	8.22216	9.25128	8.52923
	0.144378	3.76068	3.07692	3.40513		0.144014	8.2305	9.25128	8.46154
	0.144573	3.7094	3.04274	3.50769		0.144213	8.23884	9.34154	8.41641
	0.144775	3.67521	3.11111	3.22051		0.144417	8.32223	9.31898	8.59692
	0.144976	3.86325	3.1453	3.26154		0.144618	8.28888	9.29641	8.52923
	0.145175	3.7094	3.12821	3.38462		0.144816	8.39728	9.38667	8.52923
	0.145377	3.69231	3.05983	3.3641		0.145021	8.33891	9.38667	8.5518
	0.145573	3.84615	3.04274	3.38462		0.145218	8.23884	9.4318	8.5518
	0.145779	3.84615	3.16239	3.28205		0.145421	8.34725	9.4318	8.5518
	0.145976	3.76068	3.09402	3.38462		0.145625	8.36393	9.3641	8.59692
	0.146178	3.88034	2.99145	3.38462		0.145824	8.4223	9.38667	8.70975
	0.146377	3.81197	3.19658	3.34359		0.146026	8.40562	9.40923	8.52923
	0.146574	3.82906	3.21368	3.30256		0.146231	8.47233	9.45436	8.84513
	0.146778	3.89744	3.21368	3.42564		0.146427	8.41396	9.45436	8.70975
	0.146976	3.88034	3.1453	3.42564		0.146631	8.48901	9.61231	8.70975
	0.147178	3.96581	3.12821	3.32308		0.146835	8.50569	9.56718	8.70975
	0.147377	3.89744	3.21368	3.44615		0.147032	8.46399	9.58975	8.75487
	0.147577	3.76068	3.26496	3.46667		0.147236	8.51403	9.65744	8.66462
	0.147779	3.77778	3.16239	3.34359		0.147437	8.5307	9.68	8.84513
	0.147976	3.82906	3.04274	3.32308		0.147637	8.54738	9.58975	8.84513
	0.148181	3.84615	3.16239	3.50769		0.147842	8.55572	9.70257	8.86769
	0.148377	3.79487	3.23077	3.50769		0.148045	8.65579	9.74769	8.82257
	0.14858	3.84615	3.16239	3.3641		0.148242	8.62243	9.61231	8.95795
	0.14878	3.91453	3.23077	3.32308		0.148443	8.74752	9.61231	8.93539
	0.148976	3.84615	3.17949	3.54872		0.148647	8.66413	9.61231	9.02564
	0.14918	3.82906	3.04274	3.63077		0.148846	8.66413	9.92821	8.95795
	0.149376	3.93162	3.19658	3.52821		0.149051	8.73084	9.90564	8.84513
	0.149579	3.91453	3.17949	3.3641		0.149248	8.73918	9.77026	9.00308
	0.14978	3.94872	3.26496	3.50769		0.14945	8.67247	9.86051	9.02564
	0.149982	3.98291	3.38462	3.48718		0.149655	8.75585	9.63487	9.04821
	0.150181	3.94872	3.33333	3.38462		0.149851	8.82257	9.92821	8.91282
	0.150378	3.86325	3.24786	3.32308		0.150055	8.71416	9.83795	9.07077
	0.150579	3.84615	3.16239	3.46667		0.150258	8.80589	9.88308	9.09334
	0.150779	3.94872	3.26496	3.61026		0.150455	8.79755	9.79282	9.1159
	0.150982	3.94872	3.31624	3.3641		0.150659	8.76419	9.79282	9.16103
	0.151181	3.89744	3.31624	3.44615		0.150864	8.90596	9.95077	9.20616
	0.151377	3.93162	3.28205	3.40513		0.151061	8.82257	10.041	9.02564
	0.151582	3.96581	3.31624	3.54872		0.151264	8.83924	9.90564	9.29641
	0.151779	3.98291	3.4359	3.50769		0.151468	8.91429	9.97334	9.29641
	0.151981	4.03419	3.35043	3.40513		0.151666	8.88094	9.81539	9.1159
	0.15218	4.03419	3.29915	3.58974		0.15187	8.8309	9.88308	9.29641
	0.15238	3.98291	3.26496	3.58974		0.152073	8.93931	9.90564	9.27385
	0.152582	4.01709	3.35043	3.46667		0.152269	8.90596	10.1313	9.20616
	0.152778	4.01709	3.36752	3.52821		0.152473	8.98101	10.0636	9.25128
	0.152981	4	3.31624	3.52821		0.152672	9.00602	9.92821	9.38667
	0.15318	4.13675	3.29915	3.6718		0.152874	8.97267	10.0636	9.45436
	0.153383	4.08547	3.31624	3.56923		0.153077	9.03104	10.0862	9.40923
	0.153582	4.06838	3.35043	3.40513		0.153276	9.10609	10.2215	9.45436
	0.15378	4.05128	3.29915	3.52821		0.153479	8.99768	10.3118	9.31898
	0.153983	4.06838	3.33333	3.54872		0.153684	8.98934	10.041	9.38667
	0.15418	4.06838	3.40171	3.52821		0.153881	9.09775	10.1764	9.49949
	0.154383	4.10257	3.35043	3.52821		0.154084	9.09775	10.2667	9.52205
	0.154582	4.03419	3.31624	3.65128		0.154287	9.10609	10.3569	9.56718
	0.154782	4.03419	3.33333	3.56923		0.154486	9.1728	10.3344	9.68
	0.154984	4.13675	3.40171	3.58974		0.154689	9.11443	10.2215	9.61231
	0.155181	4.17094	3.4359	3.56923		0.154893	9.13111	10.2892	9.47693
	0.155383	4.03419	3.38462	3.71282		0.15509	9.18114	10.199	9.54462
	0.155583	4.11966	3.4188	3.61026		0.155294	9.18948	10.3118	9.86051
	0.155784	4.11966	3.4188	3.63077		0.155498	9.1728	10.3344	9.65744
	0.155983	4.10257	3.48718	3.63077		0.155694	9.33124	10.4246	9.56718
	0.15618	4.10257	3.38462	3.71282		0.155898	9.27287	10.3795	9.63487
	0.156386	4.17094	3.35043	3.6718		0.156101	9.33124	10.4472	9.72513
	0.156583	4.15385	3.45299	3.54872		0.156298	9.33124	10.5149	9.83795
	0.156786	4.03419	3.40171	3.61026		0.156503	9.34792	10.4246	9.92821
	0.156984	4.10257	3.28205	3.69231		0.156699	9.36459	10.3344	9.77026
	0.157183	4.10257	3.31624	3.65128		0.156903	9.44798	10.5826	9.83795
	0.157386	4.23932	3.45299	3.58974		0.157107	9.30622	10.6277	9.90564
	0.157581	4.17094	3.4188	3.69231		0.157305	9.42297	10.5826	9.81539
	0.157785	4.11966	3.4188	3.77436		0.157509	9.48134	10.5826	9.72513
	0.157983	4.06838	3.48718	3.69231		0.157713	9.41463	10.5149	9.83795
	0.158183	4.20513	3.53846	3.6718		0.157909	9.473	10.5149	10.041
	0.158385	4.18803	3.4359	3.71282		0.158112	9.48134	10.6277	10.0636
	0.158582	4.18803	3.4359	3.73333		0.158317	9.48968	10.718	10.041
	0.158787	4.11966	3.57265	3.73333		0.158514	9.49802	10.56	9.95077
	0.158984	4.10257	3.4188	3.75385		0.158717	9.69815	10.7856	9.95077
	0.159186	4.20513	3.40171	3.75385		0.15892	9.56473	10.718	9.95077
	0.159386	4.22222	3.4188	3.75385		0.159118	9.6648	10.718	10.0636
	0.159585	4.27351	3.58974	3.75385		0.159324	9.71483	10.8533	10.0636
	0.159788	4.20513	3.47009	3.58974		0.159526	9.61476	10.7631	9.9959
	0.159984	4.34188	3.50427	3.56923		0.159723	9.67313	10.6954	10.1087
	0.160187	4.27351	3.4188	3.79487		0.159927	9.69815	10.7405	10.041
	0.160386	4.37607	3.52137	3.77436		0.160125	9.63978	10.921	10.041
	0.160585	4.32479	3.58974	3.71282		0.160328	9.6648	11.0113	10.1538
	0.160788	4.20513	3.48718	3.65128		0.160532	9.73985	10.921	10.2441
	0.160985	4.23932	3.58974	3.81539		0.160729	9.73151	10.8759	10.199
	0.161185	4.35898	3.57265	3.87692		0.160933	9.7732	11.0113	10.199
	0.161386	4.34188	3.62393	3.87692		0.161135	9.82323	10.9662	10.2892
	0.161588	4.41026	3.53846	3.89744		0.161332	9.75652	11.0564	10.2215
	0.161788	4.37607	3.57265	3.71282		0.161537	9.78988	11.1015	10.2667
	0.161988	4.2906	3.62393	3.81539		0.16174	9.86493	11.4174	10.3344
	0.16219	4.34188	3.57265	3.81539		0.161937	9.8149	11.0564	10.2667
	0.162386	4.51282	3.58974	3.77436		0.162143	9.89829	10.9887	10.3569
	0.162589	4.46154	3.57265	3.81539		0.162345	9.99835	10.9662	10.4021
	0.162788	4.44445	3.62393	3.85641		0.162542	9.88995	11.0564	10.2667
	0.162988	4.41026	3.65812	3.69231		0.162746	9.99001	11.1241	10.4021
	0.163189	4.37607	3.48718	3.85641		0.162949	10.04	11.1241	10.5374
	0.163389	4.35898	3.62393	3.79487		0.163147	9.99001	11.079	10.4923
	0.163587	4.34188	3.64103	3.79487		0.16335	10.0734	11.3046	10.5149
	0.163787	4.42735	3.79487	3.75385		0.163554	10.0651	11.2595	10.6503
	0.163987	4.41026	3.65812	3.75385		0.163752	10.0067	11.3497	10.5149
	0.16419	4.52992	3.7094	3.6718		0.163955	10.1318	11.3497	10.56
	0.164389	4.2906	3.74359	3.85641		0.164154	10.1401	11.3046	10.7631
	0.164591	4.39316	3.7094	3.87692		0.164357	10.0651	11.2595	10.56
	0.164789	4.42735	3.58974	3.50769		0.16456	10.1485	11.3272	10.6277
	0.164989	4.41026	3.64103	3.61026		0.164757	10.2402	11.2821	10.6728
	0.165189	4.37607	3.65812	3.87692		0.164961	10.1234	11.4174	10.6954
	0.165388	4.46154	3.69231	4		0.165166	10.2318	11.3272	10.6503
	0.16559	4.46154	3.64103	3.95898		0.165362	10.2402	11.3723	10.7856
	0.16579	4.37607	3.84615	3.95898		0.165566	10.2068	11.2144	10.6954
	0.16599	4.54701	3.74359	3.85641		0.165769	10.3402	11.4174	10.6728
	0.16619	4.52992	3.69231	3.97949		0.165968	10.3486	11.4851	10.7405
	0.166389	4.44445	3.67521	3.93846		0.166171	10.3236	11.4174	10.921
	0.166591	4.37607	3.67521	4.06154		0.166373	10.3819	11.5077	10.8759
	0.16679	4.42735	3.60684	3.91795		0.166573	10.3736	11.4626	10.8533
	0.166991	4.39316	3.67521	3.89744		0.166776	10.3736	11.4626	10.8308
	0.167188	4.47863	3.77778	4.04103		0.166981	10.432	11.5077	10.921
	0.16739	4.5812	3.74359	3.85641		0.167178	10.4236	11.5528	11.1015
	0.167591	4.46154	3.7094	3.65128		0.167382	10.4236	11.6431	11.0564
	0.167791	4.44445	3.74359	3.73333		0.167583	10.532	11.5303	10.8985
	0.167992	4.47863	3.7265	4.12308		0.167781	10.507	11.5303	11.0338
	0.168192	4.63248	3.82906	4.02051		0.167985	10.507	11.5303	11.079
	0.168393	4.5641	3.7265	3.85641		0.168182	10.5404	11.6656	11.0564
	0.168592	4.52992	3.77778	3.97949		0.168386	10.5237	11.7108	11.1015
	0.16879	4.52992	3.67521	4.08205		0.168588	10.5737	11.6882	11.2821
	0.168993	4.49573	3.67521	3.93846		0.168785	10.6238	11.7559	11.1015
	0.169192	4.5812	3.77778	4.04103		0.168989	10.5821	11.7559	11.2369
	0.169394	4.44445	3.76068	4.04103		0.169192	10.532	11.801	11.3272
	0.169591	4.63248	3.7265	4.06154		0.169391	10.6571	11.8462	11.3272
	0.16979	4.70086	3.7094	4.02051		0.169593	10.5988	11.801	11.3046
	0.169993	4.54701	3.79487	4		0.169798	10.6738	11.8913	11.3046
	0.170193	4.66667	3.81197	3.97949		0.169997	10.7405	11.9138	11.2595
	0.170394	4.63248	3.7265	4.18462		0.170199	10.6988	11.8913	11.2595
	0.170594	4.54701	3.82906	4.06154		0.170401	10.8239	11.8462	11.3497
	0.170793	4.51282	3.82906	4.02051		0.170599	10.8739	11.8913	11.3046
	0.170992	4.66667	3.84615	4.20513		0.170804	10.8322	12.0267	11.3046
	0.171191	4.59829	3.74359	4.1641		0.171007	10.7905	11.959	11.4626
	0.171394	4.59829	3.77778	4.20513		0.171205	10.949	11.959	11.5077
	0.171594	4.76923	3.91453	4.18462		0.171408	10.8906	11.8913	11.5754
	0.171794	4.64957	3.91453	4.14359		0.171605	10.9657	12.0041	11.6205
	0.171994	4.63248	3.89744	4.02051		0.171811	10.8406	12.0944	11.6431
	0.172191	4.66667	3.82906	3.93846		0.172013	10.9156	12.1395	11.5303
	0.172394	4.61539	3.91453	3.89744		0.17221	10.9823	11.959	11.6205
	0.172592	4.73504	3.91453	4.10256		0.172413	11.1324	12.0944	11.6882
	0.172795	4.71795	3.79487	4.04103		0.172617	10.999	12.1846	11.6205
	0.172994	4.66667	3.91453	3.89744		0.172817	11.0574	12.1395	11.6431
	0.173194	4.71795	4	4.14359		0.173019	11.1241	12.1846	11.7559
	0.173395	4.64957	3.89744	4.10256		0.173221	11.0991	12.2072	11.8236
	0.173595	4.73504	3.81197	4.20513		0.17342	11.1158	12.4103	11.801
	0.173796	4.66667	3.86325	4.1641		0.173623	11.1992	12.4554	11.7559
	0.173995	4.73504	4	4.12308		0.173827	11.1324	12.4103	11.6882
	0.174194	4.68376	3.88034	3.97949		0.174025	11.2325	12.2749	11.7785
	0.174393	4.54701	3.81197	3.95898		0.174229	11.2409	12.5231	11.959
	0.174593	4.76923	3.91453	3.91795		0.174431	11.2242	12.3651	11.959
	0.174796	4.82051	4	4.14359		0.174629	11.2242	12.3651	11.8236
	0.174994	4.73504	3.89744	4.26667		0.174832	11.2409	12.4554	11.8913
	0.175198	4.78633	4.03419	4.1641		0.175037	11.2325	12.2974	12.0492
	0.175397	4.80342	4	4.18462		0.175234	11.2659	12.4554	12.0041
	0.175595	4.71795	4.05128	4.22564		0.175437	11.3159	12.4328	12.1621
	0.175797	4.75214	4.03419	4.32821		0.175635	11.3242	12.4554	12.1621
	0.175996	4.68376	3.86325	4.20513		0.175838	11.3242	12.681	12.0944
	0.176198	4.68376	3.93162	4.20513		0.176042	11.391	12.5456	12.0492
	0.176397	4.8718	4.01709	4.18462		0.176239	11.3659	12.5908	12.1169
	0.176595	4.80342	4.05128	4.30769		0.176442	11.4326	12.5908	12.2297
	0.176799	4.73504	3.94872	4.22564		0.176648	11.516	12.6133	12.2749
	0.176996	4.8547	4.03419	4		0.176844	11.4493	12.6585	12.2974
	0.177198	4.90598	3.93162	4.10256		0.177048	11.4743	12.7487	12.2523
	0.177398	4.73504	3.91453	4.34872		0.17725	11.5077	12.6585	12.1846
	0.177598	4.8547	3.96581	4.51282		0.177449	11.416	12.681	12.2749
	0.177797	4.99145	4.05128	4.22564		0.177654	11.5744	12.6359	12.32
	0.177994	4.8547	4.03419	4.12308		0.177857	11.6411	12.839	12.32
	0.178197	4.73504	4.06838	4.30769		0.178053	11.5661	12.839	12.5005
	0.178397	4.8718	4.05128	4.43077		0.178256	11.6578	12.8164	12.5005
	0.178599	4.8547	4	4.1641		0.178461	11.7162	12.7938	12.478
	0.178798	4.83761	4.01709	4.1641		0.178658	11.6495	12.8615	12.6133
	0.178998	4.88889	4.18803	4.28718		0.178862	11.7412	12.8615	12.4328
	0.179201	4.8718	3.98291	4.28718		0.179065	11.8246	12.8841	12.5231
	0.179397	4.8547	4.03419	4.14359		0.179262	11.7745	13.0195	12.7262
	0.179599	5.04274	4.15385	4.10256		0.179466	11.8162	12.9067	12.6359
	0.179798	5.02564	4.18803	4.38974		0.179664	11.8996	13.0421	12.6585
	0.180001	5.00855	4.11966	4.36923		0.179866	11.7579	13.2	12.7487
	0.1802	4.90598	4.11966	4.32821		0.180069	11.9413	12.9744	12.7487
	0.180397	4.99145	4.18803	4.24615		0.180267	11.933	13.1323	12.7487
	0.180599	4.94017	4.13675	4.30769		0.180473	11.933	13.2677	12.7713
	0.180799	4.8718	4.15385	4.30769		0.180675	11.9914	13.0646	12.7713
	0.181001	4.8718	4.08547	4.22564		0.180873	12.0497	13.2451	12.6585
	0.1812	4.83761	4.13675	4.22564		0.181076	11.9246	13.1323	12.7487
	0.181396	4.92308	4.27351	4.26667		0.181279	12.0998	13.1097	12.839
	0.181602	4.92308	4.11966	4.26667		0.181477	12.1164	13.2903	13.0195
	0.181799	4.8718	4.10257	4.4718		0.18168	11.9914	13.2	12.9292
	0.182001	5.05983	4.11966	4.28718		0.181884	12.0914	13.3805	13.0421
	0.182201	5.04274	4.20513	4.28718		0.182082	12.0914	13.2903	12.9969
	0.1824	4.95727	4.20513	4.51282		0.182285	12.0747	13.2226	13.0421
	0.182602	5.05983	4.13675	4.67692		0.18249	12.2082	13.3128	13.1097
	0.182799	5.11111	4.15385	4.30769		0.182687	12.2165	13.358	13.2226
	0.183002	5.02564	4.11966	4.28718		0.18289	12.1415	13.5385	13.3128
	0.183201	4.97436	4.20513	4.32821		0.183088	12.3249	13.4482	13.2226
	0.183401	4.95727	4.20513	4.36923		0.183292	12.2749	13.358	13.0872
	0.183601	5.02564	4.27351	4.45128		0.183496	12.2165	13.5159	13.0872
	0.183798	5.04274	4.15385	4.51282		0.183693	12.3166	13.561	13.3354
	0.184004	5.02564	4.10257	4.41026		0.183896	12.3249	13.6062	13.358
	0.184201	5.12821	4.17094	4.30769		0.184098	12.3082	13.6964	13.2677
	0.184403	5.11111	4.11966	4.43077		0.184298	12.4166	13.6964	13.2677
	0.184602	5.02564	4.15385	4.41026		0.1845	12.4583	13.5836	13.3354
	0.184802	5.05983	4.25641	4.38974		0.184704	12.3916	13.4708	13.4031
	0.185003	5.00855	4.17094	4.36923		0.184902	12.475	13.6964	13.4256
	0.185199	5.11111	4.25641	4.4718		0.185104	12.45	13.6738	13.3805
	0.185403	5.00855	4.23932	4.49231		0.185308	12.4	13.8092	13.3354
	0.185602	5.16239	4.13675	4.53333		0.185506	12.6001	13.6964	13.5159
	0.185804	5.19658	4.23932	4.57436		0.185709	12.5667	13.6062	13.5836
	0.186004	5.07692	4.22222	4.61539		0.185913	12.525	13.6964	13.6062
	0.186201	5.16239	4.2906	4.57436		0.186113	12.6251	13.7867	13.4933
	0.186406	5.19658	4.22222	4.38974		0.186316	12.5918	13.9221	13.6062
	0.186603	5.17949	4.20513	4.55385		0.186518	12.5667	13.8995	13.6062
	0.186805	5.09402	4.17094	4.59487		0.186714	12.6668	13.719	13.6964
	0.187004	5.00855	4.34188	4.51282		0.186917	12.6418	13.9221	13.7867
	0.187203	5.1453	4.35898	4.55385		0.187117	12.6084	14.0123	13.7415
	0.187405	5.12821	4.37607	4.34872		0.187321	12.7835	14.0349	13.719
	0.187602	5.19658	4.34188	4.55385		0.187524	12.7085	14.0574	13.8092
	0.187807	5.09402	4.37607	4.53333		0.187721	12.7585	13.9672	13.7641
	0.188005	5.23077	4.35898	4.57436		0.187925	12.8419	14.0349	13.8318
	0.188207	5.21368	4.34188	4.59487		0.188129	12.8002	14.0349	13.9446
	0.188407	5.26496	4.41026	4.73846		0.188325	12.8002	14.1928	13.8769
	0.188603	5.33333	4.49573	4.49231		0.188529	12.892	14.1026	13.8318
	0.188808	5.26496	4.35898	4.6359		0.188732	12.7835	14.2831	14.0123
	0.189004	5.12821	4.20513	4.67692		0.188929	12.9003	14.2154	14.0123
	0.189206	5.17949	4.37607	4.53333		0.189134	12.9587	14.1477	14.0123
	0.189405	5.24786	4.34188	4.4718		0.189337	12.8753	14.1928	14.1477
	0.189602	5.29915	4.32479	4.4718		0.189535	12.9753	14.238	14.08
	0.189808	5.17949	4.27351	4.57436		0.189738	13.0087	14.3733	14.1703
	0.190005	5.31624	4.34188	4.65641		0.189943	13.0004	14.441	14.1477
	0.190209	5.31624	4.39316	4.59487		0.190141	13.0087	14.3508	13.9446
	0.190406	5.21368	4.30769	4.61539		0.190344	13.1922	14.4185	14.0574
	0.190606	5.24786	4.44445	4.67692		0.190541	13.1088	14.4862	14.0574
	0.190807	5.36752	4.44445	4.67692		0.190743	13.2005	14.4636	14.1928
	0.191005	5.26496	4.47863	4.57436		0.190947	13.2505	14.441	14.3056
	0.19121	5.23077	4.42735	4.71795		0.191146	13.1505	14.441	14.4636
	0.191406	5.36752	4.47863	4.57436		0.191348	13.2088	14.4185	14.599
	0.191608	5.4188	4.51282	4.6359		0.191552	13.3006	14.4636	14.4636
	0.191808	5.31624	4.41026	4.71795		0.19175	13.2005	14.6667	14.4636
	0.192003	5.31624	4.49573	4.71795		0.191955	13.2755	14.6892	14.5538
	0.192209	5.17949	4.47863	4.73846		0.192157	13.3506	14.6892	14.7569
	0.192405	5.28205	4.49573	4.69744		0.192353	13.2672	14.8472	14.7118
	0.19261	5.35043	4.54701	4.75898		0.192557	13.3256	14.6215	14.599
	0.192807	5.38462	4.46154	4.65641		0.192761	13.4006	14.7569	14.4185
	0.193006	5.35043	4.54701	4.71795		0.19296	13.409	14.8472	14.5538
	0.193208	5.40171	4.5812	4.71795		0.193163	13.434	14.9374	14.7344
	0.193405	5.45299	4.42735	4.65641		0.193365	13.5507	14.8697	14.8697
	0.193612	5.35043	4.35898	4.67692		0.193563	13.4507	14.8472	14.599
	0.193808	5.40171	4.49573	4.73846		0.193766	13.6008	15.0051	14.8472
	0.194009	5.40171	4.54701	4.75898		0.193972	13.6008	14.8697	14.7795
	0.194208	5.4359	4.59829	4.71795		0.194168	13.5757	14.8472	14.8472
	0.194405	5.45299	4.5812	4.84103		0.194371	13.6174	14.9374	14.9826
	0.19461	5.40171	4.52992	4.69744		0.194569	13.6425	15.0728	15.118
	0.194807	5.23077	4.47863	4.69744		0.194774	13.6341	15.0728	14.9826
	0.195013	5.47009	4.52992	4.77949		0.194975	13.6842	15.0728	15.0503
	0.195208	5.47009	4.5641	4.90257		0.195174	13.7092	15.118	15.118
	0.195406	5.35043	4.51282	4.86154		0.195379	13.6091	15.1856	15.0503
	0.195611	5.4359	4.51282	4.84103		0.19558	13.7675	15.2082	15.0051
	0.195807	5.48718	4.5812	4.73846		0.195779	13.8092	15.2985	15.118
	0.196012	5.47009	4.51282	4.77949		0.195983	13.7509	15.2985	15.2082
	0.196209	5.45299	4.5641	4.75898		0.196187	13.8426	15.2985	15.2985
	0.196411	5.4359	4.5812	4.8		0.196384	13.8509	15.2985	15.2533
	0.196611	5.47009	4.54701	4.73846		0.196587	13.8593	15.2082	15.2533
	0.196807	5.48718	4.63248	4.75898		0.196792	13.8676	15.4113	15.1856
	0.197012	5.52137	4.5812	4.75898		0.196988	13.9176	15.3436	15.3662
	0.19721	5.53846	4.5812	4.86154		0.197192	13.9176	15.3887	15.3662
	0.197414	5.53846	4.70086	4.9641		0.197396	14.0511	15.3887	15.3887
	0.197611	5.45299	4.70086	4.84103		0.197592	14.0511	15.5241	15.5015
	0.197807	5.50427	4.64957	4.88205		0.197797	14.0427	15.5241	15.4113
	0.198012	5.50427	4.66667	4.84103		0.198	14.1428	15.5015	15.5015
	0.198208	5.57265	4.71795	4.82051		0.198197	14.1428	15.6821	15.6144
	0.198414	5.53846	4.70086	4.82051		0.1984	14.1261	15.6821	15.5918
	0.198611	5.62393	4.63248	4.8		0.198599	14.2095	15.5692	15.6821
	0.198813	5.53846	4.70086	4.88205		0.198803	14.2262	15.6821	15.6144
	0.199012	5.48718	4.71795	4.94359		0.199006	14.1345	15.8174	15.6144
	0.199209	5.53846	4.61539	4.86154		0.199204	14.2679	15.84	15.6595
	0.199415	5.67521	4.66667	4.8		0.199405	14.2512	15.6369	15.7723
	0.19961	5.58974	4.66667	4.77949		0.19961	14.2846	15.7723	15.8626
	0.199816	5.64103	4.68376	4.92308		0.199808	14.3262	15.7272	15.7723

## Sheet: Fig.7
		Fig. 7G
		Wrapping angle (°)	Scaffold (MPa)	Hydrogel (KPa)
		40	0.186	0.0238
		80	0.499	0.0637
		120	0.818	0.1041
		160	0.995	0.126
		180	1.384	0.1647
		Fig. 7I
		Before injection	After injection
		93.3	91.5
		88.7	94
		95.6	88.5

## Sheet: Fig. S2
	Fig. S2
	Time (hour)	Primary channel				Branch channel
	0	100	100	100	100	100	100	100	100
	6	88.4722	69.3971	74.8412	86.3784	81.4867	85.1352	69.3385	64.3586
	12	77.1184	60.5972	64.1793	76.3614	59.7489	62.5145	53.9312	44.5862
	18	60.8438	52.4912	56.5389	71.4877	47.8443	45.2292	35.8427	31.7342
	48	43.7316	37.8692	34.6923	49.3386	19.4898	20.7543	15.7794	12.3879
